# Supplementary material for: Low-temperature rerefinement of non­merohedrally twinned tripyridinium bis­[tetra­bromidoferrate(III)] bromide
Source: Acta Crystallogr Sect E Struct Rep Online. 2009 Mar 14;65(Pt 4):m402. doi: 10.1107/S1600536809007090 (PMC2968881; doi:10.1107/S1600536809007090)
Supplement: Supplementary file 2 [file e-65-0m402-Isup2.hkl]

# 
# h,k,l, Fc-squared, Fo-squared, sigma(Fo-squared) and status flag 
# 
data_I
_shelx_title '  P21, 3046 Friedel pairs' 
_shelx_refln_list_code          4 
_shelx_F_calc_maximum      354.40 
_exptl_crystal_F_000       992.00 
_reflns_d_resolution_high  0.7696 
 
loop_ 
 _symmetry_equiv_pos_as_xyz 
 'x, y, z' 
 '-x, y+1/2, -z' 
 
_cell_length_a     7.5602 
_cell_length_b    14.0125 
_cell_length_c    13.5609 
_cell_angle_alpha  90.000 
_cell_angle_beta   95.172 
_cell_angle_gamma  90.000 
 
_shelx_F_squared_multiplier     1.000 
 
loop_ 
 _refln_index_h 
 _refln_index_k 
 _refln_index_l 
 _refln_F_squared_calc 
 _refln_F_squared_meas 
 _refln_F_squared_sigma 
 _refln_observed_status 
   0 -18   0      397.08      399.24    106.61 o 
   1 -18   0       78.62      119.44     71.39 o 
   1 -17   0      814.51      838.77     80.26 o 
   2 -17   0      175.15      173.27     83.88 o 
   3 -17   0       85.85       91.63     83.79 o 
   0 -16   0       95.06       84.22     82.67 o 
   1 -16   0      545.15      487.85     68.89 o 
   2 -16   0     2695.35     2506.85    189.89 o 
   3 -16   0      220.23      237.68     91.37 o 
   4 -16   0      199.53      322.08     97.57 o 
   1 -15   0     4389.03     4107.58    184.12 o 
   2 -15   0      274.10      360.14     58.21 o 
   3 -15   0     4591.19     4308.67    269.72 o 
   4 -15   0      111.62      186.36     89.56 o 
   5 -15   0     1522.51     1682.46    149.33 o 
   0 -14   0     6032.41     4880.74    296.67 o 
   1 -14   0      566.82      480.53     57.70 o 
   2 -14   0    18193.54    17272.98    764.97 o 
   3 -14   0     1450.50     1439.01    136.67 o 
   4 -14   0     2109.95     2103.74    166.81 o 
   5 -14   0      802.25      948.49    130.12 o 
   6 -14   0     3719.58     4595.35    302.27 o 
   1 -13   0     2365.13     2059.65    106.10 o 
   2 -13   0      206.80      242.16     50.46 o 
   3 -13   0     3689.11     3716.61    165.26 o 
   4 -13   0     2487.11     2700.87    192.04 o 
   5 -13   0       22.47       98.95     87.32 o 
   6 -13   0      806.45     1233.19    152.51 o 
   0 -12   0     8491.93     6578.95    381.32 o 
   1 -12   0      299.43      187.65     42.20 o 
   2 -12   0      843.18      766.61     62.61 o 
   3 -12   0     1210.07     1246.11     81.47 o 
   4 -12   0     3221.55     3711.79    240.01 o 
   5 -12   0       82.21      196.17     86.12 o 
   6 -12   0      817.07     1137.08    145.02 o 
   7 -12   0      399.39      830.68    132.36 o 
   1 -11   0     2816.51     2223.61    105.49 o 
   2 -11   0       93.28       57.87     39.53 o 
   3 -11   0     3422.78     3310.75    145.80 o 
   4 -11   0     1882.48     2098.83    159.57 o 
   5 -11   0      373.38      514.72     90.59 o 
   6 -11   0      736.58     1190.30    144.07 o 
   7 -11   0     1019.35     1582.91    171.03 o 
   0 -10   0    14630.07    12157.66    680.75 o 
   1 -10   0     1285.44     1034.43     63.98 o 
   2 -10   0     8695.63     8125.43    326.73 o 
   3 -10   0      961.41     1004.20     68.55 o 
   4 -10   0     4880.25     5636.32    232.77 o 
   5 -10   0      205.04      275.83     72.60 o 
   6 -10   0     2069.34     2759.43    194.80 o 
   7 -10   0       65.93       99.21    103.43 o 
   8 -10   0       32.86      155.27    120.30 o 
   1  -9   0    14360.45    12291.83    486.21 o 
   2  -9   0      840.67      774.62     56.75 o 
   3  -9   0     6895.66     7053.71    284.79 o 
   4  -9   0     1186.46     1347.64     76.30 o 
   5  -9   0     8612.61    10928.44    623.22 o 
   6  -9   0     2806.52     3822.80    249.91 o 
   7  -9   0      850.98     1406.80    151.56 o 
   8  -9   0     1104.29     1573.43    185.67 o 
   0  -8   0    62529.59    54715.56   3016.92 o 
   1  -8   0     1353.64     1133.46     62.52 o 
   2  -8   0    19843.49    19587.36    769.02 o 
   3  -8   0      956.58      946.94     57.96 o 
   4  -8   0    16380.50    19234.37    756.02 o 
   5  -8   0     2071.85     2588.14    178.00 o 
   6  -8   0     2547.15     3045.85    369.27 o 
   7  -8   0      533.32      707.96    110.40 o 
   8  -8   0     1582.66     2014.01    108.16 o 
   1  -7   0    31784.75    29007.73   1134.58 o 
   2  -7   0     2906.88     2649.63    113.50 o 
   3  -7   0    15853.19    18487.91   1122.79 o 
   4  -7   0     4746.09     5743.71    361.43 o 
   5  -7   0    11335.36    12710.88    940.91 o 
   6  -7   0    11575.30    13237.31    995.25 o 
   7  -7   0      591.59      803.81    101.10 o 
   8  -7   0     2736.24     3328.57    176.88 o 
   9  -7   0      514.87      975.18    145.28 o 
   0  -6   0     6216.93     5292.03    299.94 o 
   1  -6   0     1644.54     1457.18     67.86 o 
   2  -6   0    88316.52    86836.66   2769.07 o 
   3  -6   0     2175.08     2675.55    203.58 o 
   4  -6   0     4255.11     4899.94    214.09 o 
   5  -6   0     2989.11     3291.72    103.43 o 
   6  -6   0    18960.41    22050.38    943.23 o 
   7  -6   0     1088.31     1504.28     82.76 o 
   8  -6   0     1243.66     1415.41    109.37 o 
   9  -6   0      383.21      709.00    125.30 o 
   1  -5   0    20995.09    20096.91    786.33 o 
   2  -5   0      895.53      875.46     36.00 o 
   3  -5   0    15181.98    17100.75    689.36 o 
   4  -5   0     1007.28     1165.84     45.56 o 
   5  -5   0     4693.51     5397.87    222.27 o 
   6  -5   0     1311.80     1452.78     70.70 o 
   7  -5   0     1349.46     1418.77     75.35 o 
   8  -5   0      566.09      754.81     75.95 o 
   9  -5   0      775.99     1302.77    173.52 o 
   0  -4   0    16199.77    16952.89    941.68 o 
   1  -4   0     1037.77     1139.75     52.96 o 
   2  -4   0    30234.46    29482.75    747.84 o 
   3  -4   0       65.12       53.48     13.61 o 
   4  -4   0     5036.79     6088.61    304.51 o 
   5  -4   0      986.43     1098.50     65.45 o 
   6  -4   0     2721.47     3036.81    144.93 o 
   7  -4   0      122.20      191.26     49.69 o 
   8  -4   0      470.15      575.34     67.43 o 
   9  -4   0      205.55      246.90    108.08 o 
   1  -3   0    31119.13    30336.59    972.86 o 
   2  -3   0     7987.35     8219.47    405.44 o 
   3  -3   0    15382.73    16218.74    847.56 o 
   4  -3   0     5697.69     5940.49    334.48 o 
   5  -3   0     4117.09     4466.00    210.04 o 
   6  -3   0    13190.98    13808.86    454.61 o 
   7  -3   0     2933.71     3190.79    119.01 o 
   8  -3   0     5297.67     5943.16    269.11 o 
   9  -3   0      396.41      531.68    115.31 o 
   0  -2   0    35707.40    37034.47   2053.53 o 
   1  -2   0       16.04      206.51     14.47 o 
   2  -2   0     6621.27     6109.19    308.56 o 
   3  -2   0     1422.36     1395.09     59.33 o 
   4  -2   0    20091.43    20873.60    717.09 o 
   5  -2   0      821.68      786.07     32.64 o 
   6  -2   0     3483.43     3428.04    121.08 o 
   7  -2   0      694.85      877.10     54.17 o 
   8  -2   0     1491.01     1492.14     90.59 o 
   9  -2   0      168.73      233.72    104.80 o 
   1  -1   0    26057.05    23810.34   1191.59 o 
   2  -1   0     1433.50     1565.68     42.02 o 
   3  -1   0    26681.01    26283.00    657.84 o 
   4  -1   0     6004.15     6476.56    187.48 o 
   5  -1   0    10118.40    10554.00    480.27 o 
   6  -1   0     5689.75     5814.58    195.57 o 
   7  -1   0     2773.45     2833.23    105.66 o 
   8  -1   0     2448.21     2392.14     86.72 o 
   9  -1   0      541.40      708.31    124.27 o 
   1   0   0      581.67      985.86     30.92 o 
   2   0   0    48718.26    47573.83   1342.81 o 
   3   0   0     4354.52     4315.21    167.41 o 
   4   0   0   123709.75   121608.67   3424.59 o 
   5   0   0     2703.72     2635.77     81.72 o 
   6   0   0     4569.47     4260.18    146.40 o 
   7   0   0     1871.20     1866.75     77.94 o 
   8   0   0     5960.88     5759.21    174.56 o 
   9   0   0      960.33     1021.00    134.26 o 
   1   1   0    27331.10    26279.13    995.85 o 
   2   1   0     1728.71     1813.96     73.37 o 
   3   1   0    25610.88    24894.12    697.80 o 
   4   1   0     6162.56     6449.78    333.36 o 
   5   1   0     9928.64     9760.78    321.47 o 
   6   1   0     5883.70     5723.99    193.42 o 
   7   1   0     2742.29     2784.66     87.49 o 
   8   1   0     2371.71     2233.77     82.41 o 
   9   1   0      528.05      639.50    109.88 o 
   0   2   0    34469.57    31954.38   2302.84 o 
   1   2   0       17.07      232.08     30.92 o 
   2   2   0     6274.68     6193.07    209.26 o 
   3   2   0     1455.34     1424.71     70.18 o 
   4   2   0    20221.86    20753.21   1076.71 o 
   5   2   0      870.17      765.32     40.30 o 
   6   2   0     3253.18     3163.92     93.01 o 
   7   2   0      748.84      785.47     42.20 o 
   8   2   0     1450.02     1359.61     63.04 o 
   9   2   0      183.68      296.15    105.66 o 
   1   3   0    31276.27    32790.65   1001.71 o 
   2   3   0     8070.09     8274.84    291.33 o 
   3   3   0    15569.98    15960.48    537.54 o 
   4   3   0     5459.61     5548.48    192.21 o 
   5   3   0     4006.58     4130.23    114.79 o 
   6   3   0    13503.70    13126.99    497.75 o 
   7   3   0     2794.61     2860.36     88.87 o 
   8   3   0     5326.58     5259.91    152.86 o 
   9   3   0      356.33      390.37     99.38 o 
   0   4   0    16099.02    16295.65   1176.52 o 
   1   4   0      993.25     1143.80     47.97 o 
   2   4   0    29879.37    28945.90    975.18 o 
   3   4   0       80.23      134.17     16.62 o 
   4   4   0     5390.40     6134.68    361.52 o 
   5   4   0      975.83      980.09     49.09 o 
   6   4   0     2778.40     2927.70     87.49 o 
   7   4   0      129.00      181.96     28.94 o 
   8   4   0      533.65      543.14     52.70 o 
   9   4   0      200.62      314.67    102.91 o 
   1   5   0    20275.70    19824.79    719.59 o 
   2   5   0      959.12     1017.29     42.37 o 
   3   5   0    14931.91    16183.78    587.23 o 
   4   5   0     1003.09     1033.48     65.28 o 
   5   5   0     4616.26     4763.53    168.10 o 
   6   5   0     1328.86     1345.23     79.83 o 
   7   5   0     1358.69     1377.17     57.01 o 
   8   5   0      522.48      618.49     40.91 o 
   0   6   0     6190.52     5304.60    389.25 o 
   1   6   0     1658.18     1563.44     91.46 o 
   2   6   0    88497.98    89428.41   3021.74 o 
   3   6   0     2309.95     2412.47     88.36 o 
   4   6   0     4072.54     4253.64    151.48 o 
   5   6   0     2948.93     3088.31    115.22 o 
   6   6   0    18188.85    18695.80    636.92 o 
   7   6   0     1115.94     1374.76     63.12 o 
   8   6   0     1200.47     1281.67     72.51 o 
   1   7   0    31947.59    30780.35   1563.70 o 
   2   7   0     2833.84     2831.08    130.21 o 
   3   7   0    16085.22    16825.87    575.69 o 
   4   7   0     4894.91     4793.33    170.77 o 
   5   7   0    11803.13    11948.92    410.86 o 
   6   7   0    11484.93    11324.75    485.01 o 
   7   7   0      666.07      770.23    113.85 o 
   8   7   0     2859.15     2734.71    146.40 o 
   9   7   0      467.47      715.37    141.58 o 
   0   8   0    61936.40    56781.58   4089.67 o 
   1   8   0     1409.27     1381.05     89.65 o 
   2   8   0    18959.17    19504.95    709.17 o 
   3   8   0      977.30     1071.29     62.09 o 
   4   8   0    16284.77    17662.92    753.61 o 
   5   8   0     2318.55     2448.55    129.69 o 
   6   8   0     2627.88     2710.43    176.02 o 
   7   8   0      633.33      726.74     84.48 o 
   8   8   0     1513.95     1520.90     81.04 o 
   1   9   0    14914.80    13838.05    708.48 o 
   2   9   0      871.38      910.25     52.44 o 
   3   9   0     6996.65     7298.03    328.79 o 
   4   9   0     1234.73     1787.86    194.45 o 
   5   9   0     8281.36     8292.15    504.90 o 
   6   9   0     2848.83     2949.57    177.14 o 
   7   9   0      789.32      921.70    141.75 o 
   8   9   0     1185.78     1283.14     99.72 o 
   0  10   0    14606.88    13358.64    969.76 o 
   1  10   0     1302.90     1247.40     91.54 o 
   2  10   0     8804.78     8475.15    317.86 o 
   3  10   0      901.31     1055.96     77.85 o 
   4  10   0     4972.59     5359.46    242.93 o 
   5  10   0      255.46      275.31     48.23 o 
   6  10   0     1925.26     1945.03    112.73 o 
   7  10   0       44.77      129.86     57.61 o 
   8  10   0       31.45      164.05     85.17 o 
   1  11   0     2424.14     2114.68    130.55 o 
   2  11   0       99.58      121.85     34.19 o 
   3  11   0     2979.97     2979.97    284.87 o 
   4  11   0     1877.02     1916.69    212.28 o 
   5  11   0      326.53      347.31     54.77 o 
   6  11   0      721.12      618.40    185.15 o 
   7  11   0      940.41     1097.21     98.26 o 
   0  12   0     8604.59     8054.99    598.94 o 
   1  12   0      290.66      370.04     40.99 o 
   2  12   0      992.14      986.55     66.48 o 
   3  12   0     1274.25     1336.18    250.94 o 
   4  12   0     3286.97     3983.66    190.23 o 
   5  12   0       84.10      154.06     59.08 o 
   6  12   0      856.16      898.19     88.18 o 
   7  12   0      458.52      637.43     78.62 o 
   1  13   0     2246.46     2328.24    103.51 o 
   2  13   0      211.35      274.37     58.04 o 
   3  13   0     3592.12     3956.45    501.89 o 
   4  13   0     2587.24     2465.34    374.52 o 
   5  13   0       16.39       24.28     67.34 o 
   6  13   0      817.98      955.03    209.18 o 
   0  14   0     6072.20     6360.56    486.64 o 
   1  14   0      548.24      631.49     56.41 o 
   2  14   0    18205.66    18236.54   1044.25 o 
   3  14   0     1556.06     1633.63    259.81 o 
   4  14   0     1932.29     1850.81    143.04 o 
   5  14   0      836.19      858.06    247.76 o 
   6  14   0     3610.95     3499.77    477.43 o 
   1  15   0     4209.95     4519.91    183.43 o 
   2  15   0      304.05      458.91     65.36 o 
   3  15   0     4694.19     5034.71    489.06 o 
   4  15   0      139.91      137.96    141.49 o 
   5  15   0     1543.74     1185.57    134.43 o 
   0  16   0       56.87      162.59    100.93 o 
   1  16   0      553.55      554.68     57.78 o 
   2  16   0     2775.56     2994.87    162.16 o 
   3  16   0      210.63      294.09    150.53 o 
   4  16   0      178.89      202.80    147.86 o 
   1  17   0      841.67      958.13     81.38 o 
   2  17   0      178.40      298.82     73.89 o 
   3  17   0       75.55       94.81     76.13 o 
   0  18   0      369.96      383.22     78.62 o 
   1  18   0       92.36      110.57     67.26 o 
  -1 -18   1      311.38      357.56    118.32 o 
   0 -18   1      138.73      183.43     71.56 o 
   1 -18   1      644.44      716.06     84.39 o 
  -3 -17   1       41.26       57.96     96.79 o 
  -2 -17   1       51.58       51.93     98.60 o 
  -1 -17   1      364.63      393.12     70.01 o 
   0 -17   1      112.00       99.38     65.53 o 
   1 -17   1      208.67      162.24     66.14 o 
   2 -17   1       10.49       -1.81     86.81 o 
   3 -17   1      829.05      826.63    114.71 o 
  -4 -16   1      588.63      656.38    109.45 o 
  -3 -16   1      107.85      149.15     94.04 o 
  -2 -16   1      666.10      600.66    105.49 o 
  -1 -16   1      957.59      840.84    106.18 o 
   0 -16   1     2264.70     2004.02    116.00 o 
   1 -16   1      591.74      597.05     70.79 o 
   2 -16   1      205.13      275.49     63.73 o 
   3 -16   1      407.80      370.90     93.44 o 
   4 -16   1     1060.04     1219.50    141.14 o 
  -5 -15   1      258.21      253.70     88.18 o 
  -4 -15   1      314.08      349.81     85.69 o 
  -3 -15   1     1881.50     1625.79    149.84 o 
  -2 -15   1      755.67      765.49     70.70 o 
  -1 -15   1        8.67      -42.71     55.80 o 
   0 -15   1       65.77       34.27     55.46 o 
   1 -15   1       67.13       22.48     54.34 o 
   2 -15   1      221.59      230.02     58.56 o 
   3 -15   1      695.89      734.49     99.29 o 
   4 -15   1      598.16      770.83     98.86 o 
   5 -15   1      242.46      318.63    103.86 o 
  -6 -14   1      335.31      501.28    111.95 o 
  -5 -14   1      593.43      665.42     96.62 o 
  -4 -14   1     1788.26     1698.91    151.56 o 
  -3 -14   1      917.30      797.44    104.46 o 
  -2 -14   1      225.21      187.91     51.58 o 
  -1 -14   1     1316.67      977.42     77.94 o 
   0 -14   1     5135.21     4330.02    190.23 o 
   1 -14   1      550.85      519.80     59.08 o 
   2 -14   1       71.63       79.92     51.50 o 
   3 -14   1      489.58      621.50     64.85 o 
   4 -14   1     1299.55     1392.16    138.65 o 
   5 -14   1      529.05      737.67    113.67 o 
   6 -14   1      504.31      768.59     87.92 o 
  -6 -13   1      467.43      617.02    111.26 o 
  -5 -13   1     2569.38     2847.10    203.23 o 
  -4 -13   1      450.76      535.64     92.75 o 
  -3 -13   1     3632.81     3543.52    231.48 o 
  -2 -13   1       41.14       57.61     44.35 o 
  -1 -13   1     5197.75     4513.71    193.33 o 
   0 -13   1     2163.88     1757.55     96.28 o 
   1 -13   1     3201.92     2966.45    136.41 o 
   2 -13   1      875.50      836.54     76.30 o 
   3 -13   1     3134.78     3479.79    159.23 o 
   4 -13   1     1332.02     1544.84    143.47 o 
   5 -13   1     1222.57     1552.25    154.75 o 
   6 -13   1      672.99     1023.58    136.58 o 
  -7 -12   1      328.42      584.30    119.70 o 
  -6 -12   1      269.22      451.51    103.08 o 
  -5 -12   1     1113.84     1251.01    122.37 o 
  -4 -12   1    11356.98    11372.28    649.06 o 
  -3 -12   1      441.36      406.13     50.64 o 
  -2 -12   1      108.08       45.90     42.37 o 
  -1 -12   1     1198.25     1030.81     67.95 o 
   0 -12   1    29706.19    24842.27    976.30 o 
   1 -12   1     1267.57     1037.70     72.68 o 
   2 -12   1      844.33      725.01     63.64 o 
   3 -12   1     1714.81     1866.40    102.13 o 
   4 -12   1     9966.01    11616.51    662.92 o 
   5 -12   1     1302.76     1787.61    159.40 o 
   6 -12   1      393.18      621.76    117.29 o 
   7 -12   1      621.07      961.06     97.23 o 
  -7 -11   1      180.71      407.42    109.28 o 
  -6 -11   1     1749.48     2318.08    181.71 o 
  -5 -11   1     1754.61     2062.75    154.75 o 
  -4 -11   1     2772.64     2959.91    200.05 o 
  -3 -11   1      855.41      801.31     66.22 o 
  -2 -11   1     1408.00     1218.12     72.25 o 
  -1 -11   1     1862.02     1517.63     81.12 o 
   0 -11   1      288.52      252.06     39.27 o 
   1 -11   1     1167.33      981.56     67.60 o 
   2 -11   1     1308.28     1230.86     76.13 o 
   3 -11   1     1829.02     2049.06    101.70 o 
   4 -11   1      813.71     1094.63     84.05 o 
   5 -11   1     1076.99     1481.46    145.62 o 
   6 -11   1     3037.18     4341.82    286.68 o 
   7 -11   1      837.65     1205.54    164.74 o 
  -8 -10   1      771.23     1197.62    150.70 o 
  -7 -10   1       68.41      203.75    102.13 o 
  -6 -10   1      500.18      721.31    100.24 o 
  -5 -10   1       50.74      140.97     76.30 o 
  -4 -10   1     2016.99     2105.89    156.90 o 
  -3 -10   1      714.77      672.05     57.01 o 
  -2 -10   1        3.05      -49.43     32.98 o 
  -1 -10   1      983.24      760.41     56.41 o 
   0 -10   1      691.68      568.97     47.62 o 
   1 -10   1     1364.18     1227.07     52.96 o 
   2 -10   1      290.88      298.74     41.42 o 
   3 -10   1     1940.60     2163.59    105.66 o 
   4 -10   1      425.30      568.97     53.22 o 
   5 -10   1      727.29      875.98    119.96 o 
   6 -10   1     1331.76     1794.15    165.60 o 
   7 -10   1      319.94      523.93    116.52 o 
   8 -10   1      620.82      945.04     98.43 o 
  -8  -9   1     5666.99     7412.47    681.01 o 
  -7  -9   1      582.31      890.27    114.71 o 
  -6  -9   1      445.72      604.11     92.06 o 
  -5  -9   1       15.71       87.67     70.79 o 
  -4  -9   1     7752.48     8495.56    486.99 o 
  -3  -9   1     2870.49     2663.67    118.07 o 
  -2  -9   1      963.42      895.70     58.47 o 
  -1  -9   1      524.82      453.66     36.51 o 
   0  -9   1     1011.64      910.16     57.70 o 
   1  -9   1     1216.14     1056.65     47.02 o 
   2  -9   1     2110.88     2221.89     80.61 o 
   3  -9   1     4176.42     4690.25    194.54 o 
   4  -9   1     1152.22     1298.55     75.44 o 
   5  -9   1     2112.67     2647.05    188.94 o 
   6  -9   1     4089.87     5507.66    334.30 o 
   7  -9   1     1091.78     1542.35    164.57 o 
   8  -9   1      862.66     1204.17    110.14 o 
  -8  -8   1      669.31      963.04     81.55 o 
  -7  -8   1     1161.40     1460.02    168.19 o 
  -6  -8   1      614.58      772.12     60.28 o 
  -5  -8   1     1042.75     1071.03    106.96 o 
  -4  -8   1    10622.73    11739.48    464.77 o 
  -3  -8   1     2089.40     2026.23     93.26 o 
  -2  -8   1     5716.34     5190.24    211.42 o 
  -1  -8   1     2891.79     2686.14    115.40 o 
   0  -8   1    30890.10    27188.95   1063.19 o 
   1  -8   1     1634.92     1690.98     63.21 o 
   2  -8   1     7090.62     7259.36    236.22 o 
   3  -8   1     4851.75     5664.74    186.70 o 
   4  -8   1    10431.74    12231.38    394.67 o 
   5  -8   1     1067.07     1347.55    152.94 o 
   6  -8   1     1420.12     2059.73    164.57 o 
   7  -8   1      907.70     1194.69    143.81 o 
   8  -8   1     1345.71     1727.84    177.31 o 
  -9  -7   1      281.94      287.03     89.65 o 
  -8  -7   1       66.17      158.37     55.11 o 
  -7  -7   1     2512.47     3243.58    219.94 o 
  -6  -7   1     3310.39     3807.73    349.37 o 
  -5  -7   1     1307.11     1478.79    130.21 o 
  -4  -7   1       82.90      118.15     20.07 o 
  -3  -7   1     9466.68     9312.81    370.04 o 
  -2  -7   1     1074.04      958.91     54.17 o 
  -1  -7   1     1180.45      942.54     52.19 o 
   0  -7   1      463.06      380.46     32.29 o 
   1  -7   1     2555.17     2436.67     84.48 o 
   2  -7   1     3557.58     3418.48    115.40 o 
   3  -7   1     1571.85     1659.12     70.01 o 
   4  -7   1      201.93      226.74     25.49 o 
   5  -7   1      872.34     1063.02     56.92 o 
   6  -7   1     4488.89     5001.30    327.59 o 
   7  -7   1      528.48      615.47     55.11 o 
   8  -7   1       20.62      103.34     97.40 o 
  -9  -6   1     1567.70     1952.09    138.91 o 
  -8  -6   1      371.16      408.54     55.55 o 
  -7  -6   1     2996.05     3904.95    150.27 o 
  -6  -6   1     6748.58     7523.74    403.97 o 
  -5  -6   1     1593.93     1798.37     85.00 o 
  -4  -6   1      418.41      464.51     29.11 o 
  -3  -6   1     5085.35     5144.25    152.86 o 
  -2  -6   1    32052.35    30030.88   1172.65 o 
  -1  -6   1     3072.94     2827.38    117.64 o 
   0  -6   1      769.03      809.67     45.81 o 
   1  -6   1     3189.47     3066.52    103.17 o 
   2  -6   1    31622.82    32912.77   1047.09 o 
   3  -6   1     5807.64     6394.15    208.23 o 
   4  -6   1     1847.25     1902.66     57.27 o 
   5  -6   1      450.47      499.73     40.47 o 
   6  -6   1     8369.79     9596.82    316.74 o 
   7  -6   1     1196.72     1330.15     75.87 o 
   8  -6   1      741.81      947.02    121.60 o 
   9  -6   1      365.96      665.77    136.93 o 
  -9  -5   1      383.46      404.83     80.26 o 
  -8  -5   1     3463.96     3990.98    196.60 o 
  -7  -5   1     1392.47     1728.70     83.10 o 
  -6  -5   1    20116.48    22288.92    753.17 o 
  -5  -5   1     1492.10     1566.03     82.59 o 
  -4  -5   1     8285.86     8712.32    253.35 o 
  -3  -5   1    13332.59    13752.20    395.96 o 
  -2  -5   1     5792.18     5391.67    156.90 o 
  -1  -5   1     7909.71     7353.40    291.59 o 
   0  -5   1     3577.50     3406.68    138.56 o 
   1  -5   1     6055.02     5861.26    190.75 o 
   2  -5   1     5433.74     5474.25    177.74 o 
   3  -5   1     6860.50     6724.32    174.39 o 
   4  -5   1     4580.23     4641.25    162.33 o 
   5  -5   1     2016.43     2291.39     77.50 o 
   6  -5   1     7731.41     8906.42    273.94 o 
   7  -5   1     2245.67     2871.30    148.46 o 
   8  -5   1     4219.99     4693.95    181.28 o 
   9  -5   1      668.90     1154.39    171.72 o 
  -9  -4   1      384.92      349.63     74.23 o 
  -8  -4   1     1025.14     1256.18     99.03 o 
  -7  -4   1      794.94      853.84     61.31 o 
  -6  -4   1     2940.44     3157.03    118.67 o 
  -5  -4   1      732.20      847.56     46.93 o 
  -4  -4   1    13894.64    14409.01    484.23 o 
  -3  -4   1       59.56       58.47     11.54 o 
  -2  -4   1     3668.54     3714.46    108.68 o 
  -1  -4   1     1989.94     1865.89     77.68 o 
   0  -4   1    51558.13    48606.20   1898.44 o 
   1  -4   1     4651.87     4424.15    143.73 o 
   2  -4   1     1140.07     1172.91     42.97 o 
   3  -4   1     2797.98     2750.22     98.00 o 
   4  -4   1    12689.05    13379.31    411.64 o 
   5  -4   1     1709.50     1766.33     71.13 o 
   6  -4   1     1053.05     1384.41     65.71 o 
   7  -4   1      991.73     1214.41     82.76 o 
   8  -4   1      503.32      668.35     61.83 o 
   9  -4   1      182.71      383.22    124.95 o 
  -9  -3   1      261.47      218.13     67.95 o 
  -8  -3   1      380.40      516.87     48.31 o 
  -7  -3   1       33.41       39.27     32.47 o 
  -6  -3   1     7099.70     6991.19    203.15 o 
  -5  -3   1      386.65      355.66     23.08 o 
  -4  -3   1      793.96      970.53     89.39 o 
  -3  -3   1     5314.70     5322.69    205.99 o 
  -2  -3   1     5795.56     5464.09    157.59 o 
  -1  -3   1      448.07      507.14     18.95 o 
   0  -3   1      750.48      932.12     43.40 o 
   1  -3   1     1677.34     1471.04     58.56 o 
   2  -3   1     1293.00     1377.69    109.45 o 
   3  -3   1     5338.44     5506.11    251.55 o 
   4  -3   1     2319.32     2414.02    121.42 o 
   5  -3   1     3211.78     3357.94    192.13 o 
   6  -3   1      672.13      814.15     51.07 o 
   7  -3   1     2672.39     3084.52    132.71 o 
   8  -3   1     1521.25     1600.04     86.55 o 
   9  -3   1      937.64     1182.47    157.59 o 
  -9  -2   1      644.41      695.30     56.15 o 
  -8  -2   1      952.39      845.41     61.23 o 
  -7  -2   1      633.98      668.95     50.38 o 
  -6  -2   1    14511.21    14242.37    467.01 o 
  -5  -2   1      920.87      877.87     36.26 o 
  -4  -2   1     5455.83     5861.43    421.97 o 
  -3  -2   1      512.30      557.95     43.83 o 
  -2  -2   1    89633.08    82401.40   2304.13 o 
  -1  -2   1     1659.09     1578.69     47.02 o 
   0  -2   1     3267.45     4118.00    139.51 o 
   1  -2   1      315.18      223.39     22.48 o 
   2  -2   1    95722.61    90150.16   3832.96 o 
   3  -2   1     2133.56     2494.36     69.58 o 
   4  -2   1     5055.11     5238.03    133.82 o 
   5  -2   1     1975.56     2121.57     67.86 o 
   6  -2   1    13254.82    13834.18    392.60 o 
   7  -2   1     1443.77     1541.66     62.00 o 
   8  -2   1     1579.97     1536.75     69.58 o 
   9  -2   1      699.04      784.69    123.40 o 
  -9  -1   1      482.23      499.82     45.21 o 
  -8  -1   1    11113.20    10734.85    357.12 o 
  -7  -1   1     1218.04     1157.41     59.25 o 
  -6  -1   1     3455.54     3135.76    111.61 o 
  -5  -1   1     2413.69     2315.67     83.96 o 
  -4  -1   1    15056.76    14399.53    403.28 o 
  -3  -1   1    10534.83     9591.57    500.42 o 
  -2  -1   1     3340.62     3123.96    149.76 o 
  -1  -1   1     1082.79     1251.10     37.37 o 
   0  -1   1     1381.51     1544.58     56.58 o 
   1  -1   1      832.39      977.25     26.95 o 
   2  -1   1     3945.03     4080.54    118.93 o 
   3  -1   1     1102.23     1246.28     39.27 o 
   4  -1   1    15272.52    15734.94    443.41 o 
   5  -1   1      863.45      825.51     36.08 o 
   6  -1   1     4013.75     4264.14    159.83 o 
   7  -1   1     1025.90     1115.04     52.36 o 
   8  -1   1     6712.69     6670.15    199.36 o 
   9  -1   1      754.96      791.93    121.25 o 
  -9   0   1     3459.15     3336.67    135.12 o 
  -8   0   1      187.77      157.08     38.49 o 
  -7   0   1     4070.57     3893.41    138.91 o 
  -6   0   1       73.34       86.72     33.84 o 
  -5   0   1     8465.77     7936.67    263.00 o 
  -3   0   1     8322.29     7550.43    229.84 o 
  -2   0   1     1211.04     1294.07    115.74 o 
  -1   0   1     1419.89     1687.02     45.64 o 
   0   0   1      652.33      836.19     25.58 o 
   1   0   1      127.52      579.13     17.91 o 
   2   0   1     1624.90     1656.02     50.72 o 
   3   0   1     1856.33     2074.29     80.26 o 
   4   0   1     5012.20     6460.37   1008.51 o 
   5   0   1      149.76      182.48     17.65 o 
   6   0   1     1343.19     1410.33     48.31 o 
   7   0   1        5.64       -0.95     26.01 o 
   8   0   1     3362.04     3293.35    109.37 o 
   9   0   1      250.74      229.59    102.31 o 
  -9   1   1      476.73      455.99     46.59 o 
  -8   1   1    11297.23    10596.29    314.50 o 
  -7   1   1     1216.42     1176.44     85.94 o 
  -6   1   1     3695.75     3453.53    111.69 o 
  -5   1   1     2511.26     2364.84     78.71 o 
  -4   1   1    16002.99    15257.60    454.35 o 
  -3   1   1    11184.91     9762.08    321.47 o 
  -2   1   1     2628.89     2639.04    117.46 o 
  -1   1   1     1597.00     1764.53     90.85 o 
   0   1   1     1389.12     1622.95     48.14 o 
   1   1   1      860.80     1066.21     46.07 o 
   2   1   1     4253.74     4424.06    179.04 o 
   3   1   1     1152.65     1172.39     34.79 o 
   4   1   1    13991.93    14644.36    370.82 o 
   5   1   1      819.26      782.54     32.72 o 
   6   1   1     4089.57     4218.24    211.33 o 
   7   1   1      990.86     1076.28     51.07 o 
   8   1   1     6662.60     6264.97    189.28 o 
   9   1   1      755.45      786.07    125.64 o 
  -9   2   1      650.90      637.35     46.85 o 
  -8   2   1     1015.08      810.79     50.98 o 
  -7   2   1      622.15      661.72     83.27 o 
  -6   2   1    14845.89    13919.09    419.82 o 
  -5   2   1      847.03      857.03     40.22 o 
  -4   2   1     5236.54     5747.93    412.58 o 
  -3   2   1      550.08      545.63     36.08 o 
  -2   2   1    92421.20    87748.37   4030.85 o 
  -1   2   1     1175.48     1188.32     44.78 o 
   0   2   1     3052.85     4254.24    174.21 o 
   1   2   1      125.81      189.37     10.94 o 
   2   2   1    93864.27    91368.70   3261.40 o 
   3   2   1     2528.54     2407.04    137.44 o 
   4   2   1     5575.03     5568.81    144.16 o 
   5   2   1     2182.89     2259.78     65.19 o 
   6   2   1    11975.97    12048.64    346.62 o 
   7   2   1     1592.02     1524.00     57.44 o 
   8   2   1     1547.87     1385.44    103.94 o 
   9   2   1      815.97      899.14    127.02 o 
  -9   3   1      269.78      219.42     40.99 o 
  -8   3   1      438.96      490.52     39.79 o 
  -7   3   1       40.31       68.12     30.49 o 
  -6   3   1     7294.64     6853.32    210.90 o 
  -5   3   1      407.11      412.33     28.59 o 
  -4   3   1      925.45     1341.09    231.83 o 
  -3   3   1     5171.98     5168.11    272.73 o 
  -2   3   1     5850.46     5534.02    234.58 o 
  -1   3   1      434.20      508.52     23.85 o 
   0   3   1      725.42      933.85     39.36 o 
   1   3   1     1502.44     1584.03     87.06 o 
   2   3   1     1349.63     1465.01     70.44 o 
   3   3   1     5243.36     5436.19    312.60 o 
   4   3   1     2182.29     2252.03    288.15 o 
   5   3   1     3110.82     3117.76     85.43 o 
   6   3   1      856.90      869.60     40.91 o 
   7   3   1     2649.77     2611.40     82.16 o 
   8   3   1     1509.43     1516.51     71.82 o 
   9   3   1      896.19      947.63    126.76 o 
  -9   4   1      397.57      326.55     47.62 o 
  -8   4   1     1053.79     1118.22     54.60 o 
  -7   4   1      769.10      819.83     44.87 o 
  -6   4   1     3100.90     3124.48     93.09 o 
  -5   4   1      838.71      870.03     54.77 o 
  -4   4   1    14136.83    14686.56    619.01 o 
  -3   4   1      123.60      127.37     26.35 o 
  -2   4   1     3734.54     3882.82    175.33 o 
  -1   4   1     2168.11     2126.56     92.40 o 
   0   4   1    52045.85    50013.34   2542.50 o 
   1   4   1     4804.58     4714.70    154.49 o 
   2   4   1     1111.88     1255.92     63.47 o 
   3   4   1     2615.52     2664.96    103.60 o 
   4   4   1    12194.10    12814.82    611.43 o 
   5   4   1     1733.78     1720.52     70.87 o 
   6   4   1     1047.50     1111.76     54.77 o 
   7   4   1      934.51      996.88     48.48 o 
   8   4   1      523.15      657.41     45.04 o 
   9   4   1      161.77      212.79    103.34 o 
  -9   5   1      396.48      426.10     50.46 o 
  -8   5   1     3410.90     3340.54    129.09 o 
  -7   5   1     1359.24     1481.63     58.13 o 
  -6   5   1    19944.90    20121.63    684.80 o 
  -5   5   1     1566.57     1552.94     67.26 o 
  -4   5   1     7943.28     8146.27    281.86 o 
  -3   5   1    13368.32    14134.47    481.82 o 
  -2   5   1     6127.38     6091.45    213.14 o 
  -1   5   1     7932.43     7578.42    275.23 o 
   0   5   1     3606.54     3516.65    184.29 o 
   1   5   1     6119.06     5999.65    311.40 o 
   2   5   1     5547.93     5912.50    235.87 o 
   3   5   1     7034.63     7106.07    242.85 o 
   4   5   1     4575.29     4538.42    159.23 o 
   5   5   1     2026.21     2190.29     86.29 o 
   6   5   1     7882.31     7953.37    305.54 o 
   7   5   1     2356.75     2663.41     84.82 o 
   8   5   1     4040.62     3847.77    116.77 o 
  -9   6   1     1532.73     1512.72     81.21 o 
  -8   6   1      365.86      439.97     55.46 o 
  -7   6   1     3040.15     3381.88    116.17 o 
  -6   6   1     6554.36     6398.71    225.45 o 
  -5   6   1     1692.37     1748.85     80.26 o 
  -4   6   1      367.15      452.80     31.69 o 
  -3   6   1     4750.42     4856.02    170.34 o 
  -2   6   1    31753.94    31994.59   1145.78 o 
  -1   6   1     3037.37     2907.98    110.06 o 
   0   6   1      686.49      692.29     52.53 o 
   1   6   1     2884.97     2999.09    161.64 o 
   2   6   1    31562.61    32649.08   1099.10 o 
   3   6   1     5615.31     6029.27    205.90 o 
   4   6   1     1770.27     1981.28    154.92 o 
   5   6   1      303.50      370.56     30.83 o 
   6   6   1     8658.95     8884.12    357.30 o 
   7   6   1      981.32     1065.09     50.89 o 
   8   6   1      737.99      802.78     55.80 o 
   9   6   1      299.01      553.47    147.00 o 
  -9   7   1      270.97      275.14     49.60 o 
  -8   7   1      110.23      196.95     40.91 o 
  -7   7   1     2647.81     2921.24    145.62 o 
  -6   7   1     3201.87     3082.02    148.21 o 
  -5   7   1     1479.09     1513.41     78.71 o 
  -4   7   1      161.96      233.20     32.21 o 
  -3   7   1     9596.79    10059.09    345.93 o 
  -2   7   1     1277.10     1303.46     59.59 o 
  -1   7   1     1295.07     1082.91     51.84 o 
   0   7   1      503.39      439.19     45.64 o 
   1   7   1     2731.01     2722.06    149.24 o 
   2   7   1     3690.02     3540.59    160.09 o 
   3   7   1     1627.36     1721.04     68.12 o 
   4   7   1      271.98      265.50     85.08 o 
   5   7   1      869.25      918.60     51.24 o 
   6   7   1     4614.27     4710.57    212.79 o 
   7   7   1      583.30      621.50     64.67 o 
   8   7   1       27.17       82.16     55.55 o 
  -8   8   1      711.24      813.63     73.97 o 
  -7   8   1     1135.12     1277.80    140.71 o 
  -6   8   1      690.99      844.20    117.72 o 
  -5   8   1      946.05     1023.58    141.49 o 
  -4   8   1    10495.29    11843.60    506.62 o 
  -3   8   1     2111.87     2354.77    115.40 o 
  -2   8   1     5719.15     5769.72    214.34 o 
  -1   8   1     3086.73     2950.61    114.88 o 
   0   8   1    30994.44    29344.96   1488.78 o 
   1   8   1     1873.51     1973.79    115.14 o 
   2   8   1     6899.43     6847.64    437.56 o 
   3   8   1     5310.25     5654.15    198.24 o 
   4   8   1    10276.81    10522.66    362.55 o 
   5   8   1     1042.56     1131.23     75.78 o 
   6   8   1     1443.47     1489.81     91.63 o 
   7   8   1     1013.10     1034.60     82.93 o 
   8   8   1     1251.93     1448.05    193.07 o 
  -8   9   1     5650.24     5784.36    267.74 o 
  -7   9   1      623.80      734.23     78.28 o 
  -6   9   1      436.13      501.37     79.23 o 
  -5   9   1       16.16      114.97     43.57 o 
  -4   9   1     7859.53     8272.69    592.05 o 
  -3   9   1     3057.78     3468.34    162.24 o 
  -2   9   1     1086.86     1195.73     62.26 o 
  -1   9   1      472.01      499.22     45.81 o 
   0   9   1      966.12     1004.12     74.58 o 
   1   9   1     1062.63     1083.86     79.14 o 
   2   9   1     1927.45     1941.07    178.61 o 
   3   9   1     4041.33     4292.99    196.26 o 
   4   9   1     1203.07     1598.58    222.78 o 
   5   9   1     2017.50     2134.65    113.59 o 
   6   9   1     4048.49     4132.47    192.73 o 
   7   9   1      999.64     1144.14     92.58 o 
   8   9   1      988.93     1014.97    177.83 o 
  -8  10   1      758.15      942.20    221.75 o 
  -7  10   1      104.86      252.84    132.19 o 
  -6  10   1      536.11      581.89     78.62 o 
  -5  10   1       70.21      150.45     51.50 o 
  -4  10   1     2271.69     2705.69    137.61 o 
  -3  10   1      802.95      828.87     65.88 o 
  -2  10   1       24.09       25.15     30.57 o 
  -1  10   1     1094.84     1146.30    130.21 o 
   0  10   1      771.26      769.45     73.54 o 
   1  10   1     1441.56     1382.34     97.23 o 
   2  10   1      226.51      292.62     42.71 o 
   3  10   1     2092.07     2182.71    114.53 o 
   4  10   1      339.62      394.07     50.29 o 
   5  10   1      703.48      771.26     74.40 o 
   6  10   1     1281.97     1245.67     90.68 o 
   7  10   1      390.61      450.56     62.78 o 
   8  10   1      573.72      760.75    151.48 o 
  -7  11   1      214.59      362.03    135.81 o 
  -6  11   1     1715.70     1742.74    275.57 o 
  -5  11   1     1878.28     2011.42    342.49 o 
  -4  11   1     2588.91     2956.38    178.43 o 
  -3  11   1     1005.09     1047.00    178.35 o 
  -2  11   1     1377.59     1360.73     70.53 o 
  -1  11   1     1855.11     1893.96     84.48 o 
   0  11   1      213.47      232.26     45.13 o 
   1  11   1     1013.48     1034.95     85.43 o 
   2  11   1     1153.47     1277.97     80.09 o 
   3  11   1     1753.16     2024.00    164.83 o 
   4  11   1      955.18     1176.09     86.20 o 
   5  11   1     1059.73     1194.61     88.70 o 
   6  11   1     2839.64     3024.32    159.75 o 
   7  11   1      800.72      877.61    107.13 o 
  -7  12   1      307.62      407.59    102.74 o 
  -6  12   1      287.92      401.73    110.06 o 
  -5  12   1     1102.86      937.46    104.03 o 
  -4  12   1    11305.85    11426.36   1202.62 o 
  -3  12   1      425.06      527.38    158.45 o 
  -2  12   1       88.32      121.34     37.46 o 
  -1  12   1     1317.77     1385.18     73.97 o 
   0  12   1    29877.50    28678.85   1459.76 o 
   1  12   1     1144.69     1188.75    122.03 o 
   2  12   1      691.99      763.94     72.51 o 
   3  12   1     1608.75     1759.79    224.16 o 
   4  12   1     9962.42    10246.91   1038.22 o 
   5  12   1     1306.75     1395.86    144.85 o 
   6  12   1      351.02      490.86    110.66 o 
   7  12   1      585.39      769.54    127.11 o 
  -6  13   1      445.63      506.88    147.86 o 
  -5  13   1     2705.53     2864.92    476.65 o 
  -4  13   1      410.99      496.81    142.01 o 
  -3  13   1     3814.41     3817.63    439.62 o 
  -2  13   1       64.00       86.72     42.02 o 
  -1  13   1     5418.41     5545.81    212.10 o 
   0  13   1     2280.86     2359.33    169.22 o 
   1  13   1     3307.65     3308.25    310.19 o 
   2  13   1     1100.95     1032.88     81.29 o 
   3  13   1     3222.50     3478.76    337.06 o 
   4  13   1     1374.77     1381.74    204.44 o 
   5  13   1     1295.20     1334.12    166.72 o 
   6  13   1      790.88      864.70     94.13 o 
  -6  14   1      384.01      492.24    158.71 o 
  -5  14   1      597.14      751.19    142.01 o 
  -4  14   1     1779.63     1744.12    345.93 o 
  -3  14   1      878.44      985.60    214.86 o 
  -2  14   1      353.23      447.81    109.54 o 
  -1  14   1     1114.59     1286.41     79.31 o 
   0  14   1     5085.42     5196.87    285.30 o 
   1  14   1      552.49      608.67     57.96 o 
   2  14   1       68.56       91.54     53.48 o 
   3  14   1      505.89      527.81     91.28 o 
   4  14   1     1300.38      974.06    112.47 o 
   5  14   1      580.32      638.21    175.16 o 
   6  14   1      458.07      489.66    112.12 o 
  -5  15   1      313.52      240.95     91.63 o 
  -4  15   1      350.02      578.96    153.72 o 
  -3  15   1     1847.01     2143.09    233.38 o 
  -2  15   1      755.49      818.02    105.66 o 
  -1  15   1       21.01       56.41     48.14 o 
   0  15   1       74.35      151.13     44.69 o 
   1  15   1       41.07       94.64     46.16 o 
   2  15   1      251.01      314.41     62.69 o 
   3  15   1      602.03      709.69    144.93 o 
   4  15   1      481.33      351.36     84.74 o 
   5  15   1      196.30      217.53    116.95 o 
  -4  16   1      549.89      616.42    233.03 o 
  -3  16   1       95.64      112.12    117.29 o 
  -2  16   1      786.01      960.28    119.70 o 
  -1  16   1      989.15     1020.14     81.72 o 
   0  16   1     2240.77     2391.71    116.60 o 
   1  16   1      713.30      859.10    110.92 o 
   2  16   1      266.07      372.02     70.27 o 
   3  16   1      512.76      559.84    116.26 o 
   4  16   1      940.48      988.88    181.10 o 
  -3  17   1       55.19      120.13    159.92 o 
  -2  17   1       54.86      115.14    109.37 o 
  -1  17   1      254.59      326.98     58.56 o 
   0  17   1      119.89      175.07     58.73 o 
   1  17   1      134.85      137.36     63.64 o 
   2  17   1       23.51       83.79     70.62 o 
   3  17   1      828.21      917.83    206.59 o 
  -1  18   1      384.18      448.58     93.78 o 
   0  18   1      112.27       94.38     49.52 o 
   1  18   1      621.57      650.95     88.36 o 
  -1 -18   2      127.53       92.49    110.14 o 
   0 -18   2     1386.43     1328.52    107.47 o 
  -3 -17   2     2131.76     2042.51    180.59 o 
  -2 -17   2      236.39      110.75    102.56 o 
  -1 -17   2     1339.69     1388.71    154.49 o 
   0 -17   2      356.18      350.41     68.98 o 
   1 -17   2     2171.28     2119.93    124.18 o 
   2 -17   2      428.26      521.87     87.75 o 
   3 -17   2     2116.24     2038.72    173.09 o 
  -4 -16   2      875.91      871.50    117.81 o 
  -3 -16   2      302.84      195.74     97.66 o 
  -2 -16   2      248.13      236.82     86.29 o 
  -1 -16   2      390.54      375.55     66.48 o 
   0 -16   2     3847.17     3409.26    161.99 o 
   1 -16   2      616.45      569.40     72.68 o 
   2 -16   2      444.72      482.34     69.84 o 
   3 -16   2      846.24      913.44    125.47 o 
   4 -16   2     1016.48     1267.55    148.90 o 
  -5 -15   2      303.95      445.31    103.00 o 
  -4 -15   2      348.55      339.30     96.36 o 
  -3 -15   2      285.08      235.96     92.49 o 
  -2 -15   2     1108.93      994.13    125.82 o 
  -1 -15   2      312.51      262.91     60.02 o 
   0 -15   2      150.17       91.46     54.94 o 
   1 -15   2      180.28      103.60     55.72 o 
   2 -15   2     1400.06     1407.57    100.93 o 
   3 -15   2       65.48      182.39     63.30 o 
   4 -15   2       36.56      153.55     94.30 o 
   5 -15   2       96.28      104.11    111.18 o 
  -6 -14   2     1430.06     1439.01    150.96 o 
  -5 -14   2      475.17      517.99     92.14 o 
  -4 -14   2      499.94      505.59     88.36 o 
  -3 -14   2      493.16      367.55     90.51 o 
  -2 -14   2     2713.53     2434.25    145.11 o 
  -1 -14   2     1101.57      866.50     78.45 o 
   0 -14   2     2040.00     1641.04     97.66 o 
   1 -14   2     1766.35     1611.84     98.26 o 
   2 -14   2     2542.98     2695.70    133.39 o 
   3 -14   2     1317.83     1618.21    141.06 o 
   4 -14   2     1753.71     2113.30    174.13 o 
   5 -14   2      741.94     1154.13    152.00 o 
   6 -14   2     1129.85     1462.95    247.93 o 
  -6 -13   2      451.07      613.06    107.65 o 
  -5 -13   2      420.99      504.47     88.96 o 
  -4 -13   2     2600.88     2623.45    191.26 o 
  -3 -13   2     1748.62     1484.99    127.28 o 
  -2 -13   2      108.07       59.59     48.83 o 
  -1 -13   2      262.25      194.54     45.13 o 
   0 -13   2      129.23       55.20     46.33 o 
   1 -13   2       48.68       37.81     46.42 o 
   2 -13   2      157.29      163.45     51.50 o 
   3 -13   2      705.52      798.90     69.50 o 
   4 -13   2     2045.79     2108.99    124.18 o 
   5 -13   2      605.78      828.87     87.32 o 
   6 -13   2      521.81      690.57     87.24 o 
  -7 -12   2     1041.75     1443.48    160.52 o 
  -6 -12   2     1685.34     1983.00    168.10 o 
  -5 -12   2     2114.12     2299.57    176.62 o 
  -4 -12   2     1770.90     1711.22    138.65 o 
  -3 -12   2     2450.42     2188.56    155.35 o 
  -2 -12   2     6971.31     6073.88    250.43 o 
  -1 -12   2     1877.66     1538.13     86.98 o 
   0 -12   2     2824.96     2468.01    118.50 o 
   1 -12   2     1451.42     1348.84     83.36 o 
   2 -12   2     6579.38     7061.21    290.04 o 
   3 -12   2     1682.08     1802.25    100.84 o 
   4 -12   2      998.00     1350.05     93.44 o 
   5 -12   2      228.25      352.82     70.36 o 
   6 -12   2     1144.45     1552.25    203.84 o 
   7 -12   2      422.19      696.08    113.33 o 
  -7 -11   2      367.20      668.52    112.55 o 
  -6 -11   2     2200.58     2814.37    201.86 o 
  -5 -11   2     2612.94     2933.56    197.12 o 
  -4 -11   2     2559.31     2755.21    190.75 o 
  -3 -11   2     5446.44     5300.73    220.72 o 
  -2 -11   2     2339.82     2103.14    103.17 o 
  -1 -11   2     8845.36     7900.75    319.41 o 
   0 -11   2     3320.38     3109.23    137.10 o 
   1 -11   2    10901.95    10827.94    355.75 o 
   2 -11   2      908.49      872.19     88.96 o 
   3 -11   2     6231.33     7198.22    293.31 o 
   4 -11   2     2115.42     2657.30    128.14 o 
   5 -11   2     4812.86     6412.58    385.54 o 
   6 -11   2     1262.20     1610.29    115.05 o 
   7 -11   2      682.39     1132.35    108.42 o 
  -8 -10   2       99.01      232.51    112.21 o 
  -7 -10   2      361.03      607.64    107.65 o 
  -6 -10   2     3647.23     4287.31    271.18 o 
  -5 -10   2      491.54      618.57     88.87 o 
  -4 -10   2      150.11      175.76     72.25 o 
  -3 -10   2     1944.25     1645.69     85.77 o 
  -2 -10   2    19858.73    17224.41    678.86 o 
  -1 -10   2      450.48      348.51     40.56 o 
   0 -10   2     1221.42     1019.36     63.21 o 
   1 -10   2     1375.81     1401.72     51.58 o 
   2 -10   2    18814.63    20821.15    981.30 o 
   3 -10   2     2775.47     3299.38    179.29 o 
   4 -10   2      793.27      920.58     74.06 o 
   5 -10   2     1549.72     2242.56    180.41 o 
   6 -10   2     3931.24     5157.08    543.57 o 
   7 -10   2     1375.17     1928.15    264.64 o 
  -8  -9   2     1096.86     1480.34    178.17 o 
  -7  -9   2     1497.00     1911.44    192.56 o 
  -6  -9   2     5469.27     6129.68    510.50 o 
  -5  -9   2       58.99       88.10     70.36 o 
  -4  -9   2     4804.32     5029.55    303.22 o 
  -3  -9   2     5662.36     4989.76    205.73 o 
  -2  -9   2     2060.47     1695.72     84.91 o 
  -1  -9   2     1337.88     1143.54     63.38 o 
   0  -9   2     8734.83     8346.67    274.11 o 
   1  -9   2     5122.40     5076.39    168.62 o 
   2  -9   2       75.13       95.68     33.67 o 
   3  -9   2     4626.96     5142.36    171.80 o 
   4  -9   2     5318.34     6484.57    264.89 o 
   5  -9   2     1022.52     1277.37     83.96 o 
   6  -9   2      693.97      988.01     99.38 o 
   7  -9   2     1217.14     1640.52    122.72 o 
   8  -9   2     1430.39     2035.71    200.74 o 
  -8  -8   2      347.90      450.73     61.92 o 
  -7  -8   2       33.56      102.74     52.96 o 
  -6  -8   2     1125.05     1247.31     96.19 o 
  -5  -8   2      897.25      951.67    110.23 o 
  -4  -8   2     2782.70     2715.17    105.58 o 
  -3  -8   2     3813.55     3417.96    145.02 o 
  -2  -8   2      492.52      445.91     35.74 o 
  -1  -8   2     3041.01     2716.54    117.38 o 
   0  -8   2     3833.93     3583.05    122.11 o 
   1  -8   2     5812.12     5796.93    190.58 o 
   2  -8   2     2588.55     2800.77     98.17 o 
   3  -8   2     2011.80     2240.92    100.93 o 
   4  -8   2     1029.81     1188.67     56.58 o 
   5  -8   2     2391.24     2861.31    261.54 o 
   6  -8   2     3017.35     3898.49    255.77 o 
   7  -8   2      163.65      197.55     71.74 o 
   8  -8   2       49.16      303.22    129.00 o 
  -9  -7   2      530.54      767.73     94.73 o 
  -8  -7   2     1416.39     1791.48    146.14 o 
  -7  -7   2        1.09       75.70     47.02 o 
  -6  -7   2    10217.36    11401.04    698.40 o 
  -5  -7   2     1743.80     1894.30    112.12 o 
  -4  -7   2     1836.24     1895.42     64.93 o 
  -3  -7   2      717.46      679.80     32.90 o 
  -2  -7   2     7950.05     7163.00    286.25 o 
  -1  -7   2     2469.69     2212.07     96.45 o 
   0  -7   2      154.01      174.30     16.71 o 
   1  -7   2     1873.74     1788.55     65.28 o 
   2  -7   2      946.68     1020.82     94.56 o 
   3  -7   2      736.85      822.24     42.20 o 
   4  -7   2     2672.05     2845.55    122.54 o 
   5  -7   2     1380.03     1434.70    134.69 o 
   6  -7   2     4906.69     5412.85    544.60 o 
   7  -7   2      278.35      397.26    108.77 o 
   8  -7   2     2610.35     3271.65    250.51 o 
  -9  -6   2      653.17      695.22     91.97 o 
  -8  -6   2      201.75      251.63     53.31 o 
  -7  -6   2     2090.92     2528.21    186.61 o 
  -6  -6   2     6479.84     7494.46    317.51 o 
  -5  -6   2     4295.15     4667.68    169.22 o 
  -4  -6   2     6318.45     6328.27    186.44 o 
  -3  -6   2     7611.20     7341.08    211.42 o 
  -2  -6   2    12961.57    11995.68    472.35 o 
  -1  -6   2     8527.85     7979.29    316.56 o 
   0  -6   2    21545.66    21547.29    695.91 o 
   1  -6   2    13005.65    12977.23    415.68 o 
   2  -6   2     9337.67     9718.76    313.03 o 
   3  -6   2     4486.24     4529.38    150.27 o 
   4  -6   2    10622.63    11167.84    628.99 o 
   5  -6   2     3422.95     3534.65    111.43 o 
   6  -6   2     2576.75     2959.56    168.79 o 
   7  -6   2      401.49      581.29     87.24 o 
   8  -6   2      898.08     1200.55    158.20 o 
   9  -6   2      646.99      958.65    150.62 o 
  -9  -5   2      210.77      108.68     73.89 o 
  -8  -5   2      499.22      554.25     54.86 o 
  -7  -5   2      341.37      410.34     44.35 o 
  -6  -5   2     1469.92     1700.37    165.52 o 
  -5  -5   2     1553.17     1571.97    106.10 o 
  -4  -5   2      396.13      439.54     29.71 o 
  -3  -5   2     4677.23     4518.27    181.36 o 
  -2  -5   2    10505.76    10211.60    291.76 o 
  -1  -5   2    10230.54     9974.18    392.95 o 
   0  -5   2     1448.91     1473.80     60.88 o 
   1  -5   2     6005.66     6023.50    170.17 o 
   2  -5   2     8615.87     8109.93    321.21 o 
   3  -5   2    11459.68    12451.41    696.77 o 
   4  -5   2     3367.18     3142.73     97.48 o 
   5  -5   2     1810.39     1880.18     65.97 o 
   6  -5   2     2013.92     2248.16     83.10 o 
   7  -5   2     1641.72     1915.49     93.69 o 
   8  -5   2     1096.57     1293.47    159.66 o 
   9  -5   2      623.89      878.39    145.62 o 
  -9  -4   2      770.50      823.45     91.37 o 
  -8  -4   2      913.35      995.59     91.89 o 
  -7  -4   2     1010.22     1066.81     65.19 o 
  -6  -4   2      829.96      862.28     75.52 o 
  -5  -4   2     2746.85     2904.97    123.84 o 
  -4  -4   2    21836.46    22723.64    650.27 o 
  -3  -4   2     2311.58     2247.21     68.98 o 
  -2  -4   2       97.10      170.94     12.92 o 
  -1  -4   2     3242.24     3113.28    109.28 o 
   0  -4   2   112526.76   105532.20   7008.24 o 
   1  -4   2      637.62      607.64     43.23 o 
   2  -4   2      692.68      590.16     53.65 o 
   3  -4   2     1618.83     1632.85     52.70 o 
   4  -4   2    25905.63    25705.76    727.34 o 
   5  -4   2      562.18      552.18     34.96 o 
   6  -4   2      452.43      565.35     43.40 o 
   7  -4   2      364.79      529.36     80.69 o 
   8  -4   2     1339.78     1417.99    160.09 o 
   9  -4   2      760.22     1056.48    157.25 o 
  -9  -3   2      671.45      594.46     81.38 o 
  -8  -3   2     7006.91     7179.10    286.17 o 
  -7  -3   2      648.03      746.54     45.47 o 
  -6  -3   2    16699.24    16526.35    468.73 o 
  -5  -3   2     7619.68     7292.08    209.44 o 
  -4  -3   2    18403.35    17529.35    494.39 o 
  -3  -3   2     9179.36     8689.50    219.77 o 
  -2  -3   2    20833.23    20145.05    573.36 o 
  -1  -3   2    34099.47    32798.75   2024.25 o 
   0  -3   2    11454.64    11005.34    747.49 o 
   1  -3   2    30597.04    28923.51   1220.01 o 
   2  -3   2     5014.14     4713.67    155.10 o 
   3  -3   2    17752.32    17663.95    500.94 o 
   4  -3   2     5358.49     5450.40    158.97 o 
   5  -3   2     9446.83     9917.60    289.35 o 
   6  -3   2     8649.79     9703.00    284.87 o 
   7  -3   2     2010.52     2179.00     82.16 o 
   8  -3   2     4143.43     4505.35    433.51 o 
   9  -3   2     1039.95     1241.97    160.52 o 
  -9  -2   2      342.91      334.99     49.95 o 
  -8  -2   2      263.48      253.35     42.80 o 
  -7  -2   2     2208.98     2197.69     88.01 o 
  -6  -2   2     3890.99     3574.61    108.33 o 
  -5  -2   2     2424.24     2234.64     70.36 o 
  -4  -2   2      241.88      196.52     31.00 o 
  -3  -2   2     6182.36     5640.54    161.12 o 
  -2  -2   2    17018.41    16546.68    464.94 o 
  -1  -2   2     6658.37     6566.38    188.94 o 
   0  -2   2     1533.15     1618.39     54.08 o 
   1  -2   2     2930.88     2874.05     95.50 o 
   2  -2   2    13654.93    13667.37    347.57 o 
   3  -2   2     3887.25     3876.45    115.14 o 
   4  -2   2     1793.98     1850.81     60.71 o 
   5  -2   2      358.14      352.65     22.05 o 
   6  -2   2     3929.96     4196.46    114.10 o 
   7  -2   2      462.43      492.16     40.04 o 
   8  -2   2     1746.23     1662.05    171.03 o 
   9  -2   2      368.36      421.80    123.40 o 
  -9  -1   2      194.96       82.84     45.64 o 
  -8  -1   2     3666.11     3480.74    129.61 o 
  -7  -1   2      225.54      203.92     43.75 o 
  -6  -1   2     3295.28     2981.01    117.03 o 
  -5  -1   2      872.00      835.24     59.59 o 
  -4  -1   2     9067.75     9243.66    333.10 o 
  -3  -1   2     1206.48     1143.63     39.01 o 
  -2  -1   2     1542.51     1438.83     44.95 o 
  -1  -1   2     5105.54     4898.82    138.99 o 
   0  -1   2    16017.36    16457.20    477.60 o 
   1  -1   2     1779.30     1731.03     71.65 o 
   2  -1   2     5128.28     5491.22    159.75 o 
   3  -1   2     5180.73     5781.00    270.75 o 
   4  -1   2     5746.25     6051.92    178.35 o 
   5  -1   2      248.15      284.10     23.34 o 
   6  -1   2     6898.69     7579.37    226.31 o 
   7  -1   2      132.85      191.26     43.92 o 
   8  -1   2      794.93      789.95    112.73 o 
   9  -1   2      613.63      701.25    122.63 o 
  -8   0   2      273.00      248.10     39.18 o 
  -7   0   2      584.65      646.22     48.48 o 
  -6   0   2     1983.47     1760.74     65.36 o 
  -5   0   2     2387.87     2267.53     76.13 o 
  -4   0   2    21083.58    20984.26    548.65 o 
  -3   0   2     4128.15     3705.76     98.52 o 
  -2   0   2    25274.33    24151.88    625.38 o 
  -1   0   2    12614.30    13046.13    441.09 o 
   0   0   2    23883.37    24840.29    633.99 o 
   1   0   2     8276.58     8733.76    347.74 o 
   2   0   2    52683.26    54655.36   1375.80 o 
   3   0   2     6874.43     7027.36    178.52 o 
   4   0   2    10072.02    10689.72    309.59 o 
   5   0   2     4226.38     4284.72    130.12 o 
   6   0   2     6827.04     6762.21    265.93 o 
   7   0   2     2575.73     2668.66     80.17 o 
   8   0   2      166.95      170.08    100.41 o 
   9   0   2      858.21      805.45    123.23 o 
  -9   1   2      184.24      157.94     46.85 o 
  -8   1   2     3754.79     3411.07    127.62 o 
  -6   1   2     3109.62     2869.57     96.54 o 
  -5   1   2      847.18      883.47     59.59 o 
  -4   1   2     9796.19     9861.45    316.99 o 
  -3   1   2     1047.29     1008.85     36.77 o 
  -2   1   2     1120.88     1150.34     41.51 o 
  -1   1   2     4708.39     4891.85    205.47 o 
   0   1   2    16957.10    17588.17    667.66 o 
   1   1   2     1715.84     1733.70     56.58 o 
   2   1   2     6333.54     6775.38    215.81 o 
   3   1   2     5023.61     5419.31    387.18 o 
   4   1   2     5408.48     6041.07    176.54 o 
   5   1   2      150.69      152.86     19.72 o 
   6   1   2     7727.35     7388.53    274.11 o 
   7   1   2      111.67      161.90     58.13 o 
   8   1   2      700.93      795.46    108.16 o 
   9   1   2      585.38      777.37    128.40 o 
  -9   2   2      321.85      296.84     41.59 o 
  -8   2   2      267.77      257.66     41.42 o 
  -7   2   2     2022.61     1914.97    106.18 o 
  -6   2   2     4078.48     3609.57    130.90 o 
  -5   2   2     2207.83     2114.07     75.27 o 
  -4   2   2      290.29      345.84     33.07 o 
  -3   2   2     5518.67     5310.11    256.63 o 
  -2   2   2    17600.55    17453.31    827.58 o 
  -1   2   2     5748.10     5701.43    206.34 o 
   0   2   2     1606.21     1867.35     72.85 o 
   1   2   2     2299.44     2654.20    109.20 o 
   2   2   2    13019.91    13354.34    760.49 o 
   3   2   2     3234.31     3514.07    146.74 o 
   4   2   2     1849.57     1886.81     77.59 o 
   5   2   2      245.72      265.76     19.12 o 
   6   2   2     3804.23     3941.12    172.32 o 
   7   2   2      397.57      334.91     27.90 o 
   8   2   2     1711.79     1760.56    166.46 o 
   9   2   2      403.34      418.78    115.57 o 
  -9   3   2      627.63      578.01     48.91 o 
  -8   3   2     7046.17     6736.98    203.67 o 
  -7   3   2      547.02      618.40     54.34 o 
  -6   3   2    16321.29    15549.45    469.94 o 
  -5   3   2     7082.20     6726.47    207.37 o 
  -4   3   2    18769.07    17869.17    751.97 o 
  -3   3   2     8763.43     8224.64    345.41 o 
  -2   3   2    20101.97    18778.13    781.25 o 
  -1   3   2    32816.44    32171.65   1154.82 o 
   0   3   2    11876.06    13002.21    435.58 o 
   1   3   2    30555.02    34016.95   1351.60 o 
   2   3   2     5754.10     5842.57    235.70 o 
   3   3   2    18989.35    20296.27    807.43 o 
   4   3   2     5151.61     5542.28    227.18 o 
   5   3   2    10137.52    10266.20    261.88 o 
   6   3   2     8999.52     9071.94    243.28 o 
   7   3   2     2196.48     2045.27     72.34 o 
   8   3   2     3937.76     4055.91    212.71 o 
   9   3   2     1113.00     1254.20    161.21 o 
  -9   4   2      737.49      726.65     71.48 o 
  -8   4   2      800.04      841.10     52.70 o 
  -7   4   2      975.42      956.50     48.31 o 
  -6   4   2      860.23      818.28     49.60 o 
  -5   4   2     2923.91     2896.61    168.10 o 
  -4   4   2    21432.65    21485.97    900.43 o 
  -3   4   2     2422.24     2231.71    101.53 o 
  -2   4   2       53.79      123.49     31.69 o 
  -1   4   2     3444.79     3419.68    202.72 o 
   0   4   2   113018.22   125795.66   6911.02 o 
   1   4   2      693.46      724.76     34.27 o 
   2   4   2      606.54      771.52     49.69 o 
   3   4   2     2058.28     2195.97     75.70 o 
   4   4   2    25427.99    25964.97   1143.02 o 
   5   4   2      761.49      727.34     57.18 o 
   6   4   2      396.30      451.68     29.45 o 
   7   4   2      456.68      553.56     35.48 o 
   8   4   2     1257.09     1384.24    114.36 o 
   9   4   2      749.06      750.25    121.17 o 
  -9   5   2      202.01      160.09     45.56 o 
  -8   5   2      458.87      514.89     42.11 o 
  -7   5   2      370.84      388.90     33.67 o 
  -6   5   2     1370.68     1399.31     67.77 o 
  -5   5   2     1551.09     1467.68     81.47 o 
  -4   5   2      346.42      360.48     72.68 o 
  -3   5   2     4907.40     4722.54    204.18 o 
  -2   5   2    10308.59    10224.26    419.30 o 
  -1   5   2    10945.01    10887.53    602.90 o 
   0   5   2     1235.51     1231.29     52.70 o 
   1   5   2     6537.87     6316.56    279.79 o 
   2   5   2     8066.64     8088.06    235.96 o 
   3   5   2    11878.53    12331.10    356.09 o 
   4   5   2     2877.23     3330.55    181.71 o 
   5   5   2     1964.58     1992.56     87.24 o 
   6   5   2     1874.21     2024.77     85.26 o 
   7   5   2     1796.66     1837.73     65.36 o 
   8   5   2      994.59     1068.62    104.72 o 
   9   5   2      691.52      817.68    151.48 o 
  -9   6   2      652.16      502.75     79.14 o 
  -8   6   2      199.45      251.29     46.16 o 
  -7   6   2     2122.52     2168.15     83.27 o 
  -6   6   2     6797.49     5948.41    319.84 o 
  -5   6   2     4329.51     4297.56    155.53 o 
  -4   6   2     5729.61     5750.00    201.51 o 
  -3   6   2     7819.78     7920.30    286.42 o 
  -2   6   2    13127.19    13176.33    508.78 o 
  -1   6   2     9301.53     8859.49    398.46 o 
   0   6   2    20892.37    21307.02   1083.09 o 
   1   6   2    13030.46    12433.58    469.08 o 
   2   6   2     9405.83     9706.88    301.84 o 
   3   6   2     4849.05     4816.67    145.28 o 
   4   6   2    10694.57    10275.76    301.06 o 
   5   6   2     3305.41     3439.84    126.59 o 
   6   6   2     2507.13     2391.80    141.83 o 
   7   6   2      418.81      480.96     33.67 o 
   8   6   2     1010.39     1071.46    170.68 o 
   9   6   2      649.41      824.05    158.20 o 
  -9   7   2      563.68      513.43     54.60 o 
  -8   7   2     1426.41     1435.91     95.42 o 
  -7   7   2        1.43       80.26     74.58 o 
  -6   7   2    10635.46    10249.75    579.13 o 
  -5   7   2     1682.95     1718.97    134.00 o 
  -4   7   2     1638.55     1699.51     68.20 o 
  -3   7   2      738.71      782.71     83.96 o 
  -2   7   2     8133.45     7910.06    355.75 o 
  -1   7   2     2554.49     2339.35     92.06 o 
   0   7   2      189.47      225.71     32.04 o 
   1   7   2     1907.74     1843.75    109.71 o 
   2   7   2      897.05      802.35     54.77 o 
   3   7   2      816.91      837.65     44.78 o 
   4   7   2     2965.74     2981.52    109.45 o 
   5   7   2     1223.38     1269.27     62.18 o 
   6   7   2     4641.07     4735.03    170.17 o 
   7   7   2      314.61      323.54    103.51 o 
   8   7   2     2727.94     2896.79    273.68 o 
  -8   8   2      387.07      418.87     57.35 o 
  -7   8   2       25.81       51.93     56.66 o 
  -6   8   2     1014.14     1096.95    140.63 o 
  -5   8   2      945.62     1001.53    146.40 o 
  -4   8   2     3124.06     3567.12    313.89 o 
  -3   8   2     3561.62     3924.16    176.97 o 
  -2   8   2      479.84      487.51     51.76 o 
  -1   8   2     2682.38     2400.93     96.45 o 
   0   8   2     3914.28     3873.86    207.37 o 
   1   8   2     5673.59     5705.22    299.43 o 
   2   8   2     2616.25     2466.20    133.65 o 
   3   8   2     1812.56     1888.45     76.99 o 
   4   8   2     1073.80     1410.85    172.84 o 
   5   8   2     2296.40     2367.94    117.98 o 
   6   8   2     3259.27     3268.29    155.61 o 
   7   8   2      112.72      162.24     53.05 o 
   8   8   2       50.26      122.54    124.87 o 
  -8   9   2      991.95     1134.41    140.80 o 
  -7   9   2     1350.55     1470.18    169.82 o 
  -6   9   2     5444.50     5475.11    350.67 o 
  -5   9   2       19.83      125.90     44.26 o 
  -4   9   2     4538.17     4691.71    228.12 o 
  -3   9   2     5411.67     5424.65    240.95 o 
  -2   9   2     2261.31     2133.19    115.91 o 
  -1   9   2     1344.45     1179.71     59.25 o 
   0   9   2     8732.03     9080.03    469.68 o 
   1   9   2     5120.90     5208.75    275.31 o 
   2   9   2       54.81       71.74     34.79 o 
   3   9   2     4695.24     5061.41    225.80 o 
   4   9   2     5638.65     5788.66    256.80 o 
   5   9   2      986.91     1044.16     76.90 o 
   6   9   2      547.45      523.24     54.86 o 
   7   9   2     1271.57     1416.10    133.48 o 
   8   9   2     1582.89     1669.80    212.02 o 
  -8  10   2       69.80      213.57    131.59 o 
  -7  10   2      332.31      433.51    144.76 o 
  -6  10   2     3643.40     3593.81    388.56 o 
  -5  10   2      456.82      519.97     58.04 o 
  -4  10   2      153.66      240.52     50.46 o 
  -3  10   2     1947.25     2010.56    108.59 o 
  -2  10   2    19341.32    17820.25    648.80 o 
  -1  10   2      348.87      392.69     35.31 o 
   0  10   2     1267.44     1214.16     90.34 o 
   1  10   2     1586.20     1632.77    105.84 o 
   2  10   2    18836.40    19023.81   1301.82 o 
   3  10   2     2517.56     2764.77    176.28 o 
   4  10   2      837.59      975.70     74.15 o 
   5  10   2     1302.82     1322.49    108.25 o 
   6  10   2     4298.33     4314.26    201.60 o 
   7  10   2     1224.03     1402.92    110.57 o 
  -7  11   2      307.03      505.33    107.73 o 
  -6  11   2     2146.51     2291.47    343.00 o 
  -5  11   2     2640.33     2847.70    331.63 o 
  -4  11   2     2504.58     2890.41    195.48 o 
  -3  11   2     5332.69     5424.05    247.33 o 
  -2  11   2     2093.66     2059.91     94.30 o 
  -1  11   2     8741.42     8383.01    453.75 o 
   0  11   2     3346.25     3439.15    192.47 o 
   1  11   2    10900.80    10823.89    559.41 o 
   2  11   2      720.90      676.10     59.68 o 
   3  11   2     6229.44     6247.15    592.65 o 
   4  11   2     2042.41     2121.65    116.95 o 
   5  11   2     5047.34     5137.02    238.63 o 
   6  11   2     1310.63     1235.86     96.97 o 
   7  11   2      751.63      841.44     85.69 o 
  -7  12   2     1038.53     1248.95    195.05 o 
  -6  12   2     1501.63     1567.32    252.15 o 
  -5  12   2     2111.18     2285.62    343.78 o 
  -4  12   2     1616.71     1809.57    107.13 o 
  -3  12   2     2551.13     2468.96    327.50 o 
  -2  12   2     6781.41     6592.90    249.39 o 
  -1  12   2     1783.94     1780.37    121.34 o 
   0  12   2     2736.32     2611.74    160.00 o 
   1  12   2     1508.61     1509.19    110.92 o 
   2  12   2     6877.61     6987.75    309.24 o 
   3  12   2     1557.57     1599.96    157.85 o 
   4  12   2     1164.45     1208.90     90.42 o 
   5  12   2      355.21      461.76     66.74 o 
   6  12   2     1209.47     1235.69    109.11 o 
   7  12   2      385.48      529.96    150.53 o 
  -6  13   2      454.36      601.95    206.59 o 
  -5  13   2      346.28      466.67    184.29 o 
  -4  13   2     2618.54     2566.01    369.27 o 
  -3  13   2     1787.94     1926.43    347.65 o 
  -2  13   2       91.76       99.21     43.14 o 
  -1  13   2      214.80      260.07     42.37 o 
   0  13   2      151.31      220.80     56.41 o 
   1  13   2       71.14       75.95     54.00 o 
   2  13   2      204.32      262.57     52.79 o 
   3  13   2      749.97      818.54     83.62 o 
   4  13   2     1881.01     1787.43    289.78 o 
   5  13   2      648.42      697.20     85.86 o 
   6  13   2      567.07      562.08     86.46 o 
  -6  14   2     1501.31     1302.86    131.67 o 
  -5  14   2      438.91      750.76    164.74 o 
  -4  14   2      460.04      463.82    160.18 o 
  -3  14   2      418.13      432.05    178.00 o 
  -2  14   2     2735.11     2718.09    121.25 o 
  -1  14   2     1197.18     1311.12     78.45 o 
   0  14   2     2163.23     2112.95    100.41 o 
   1  14   2     1734.27     1728.27    315.36 o 
   2  14   2     2451.19     2756.85    169.82 o 
   3  14   2     1377.51     1642.84    213.40 o 
   4  14   2     1774.61     1471.64    128.23 o 
   5  14   2      774.50      811.91    154.49 o 
   6  14   2     1021.46     1075.51    101.27 o 
  -5  15   2      278.64      712.70    175.07 o 
  -4  15   2      362.32      376.76    251.98 o 
  -3  15   2      316.64      369.53    162.93 o 
  -2  15   2     1120.48     1158.78    202.03 o 
  -1  15   2      238.51      317.08     48.05 o 
   0  15   2      157.09      157.42     49.52 o 
   1  15   2      259.08      270.06     69.15 o 
   2  15   2     1438.46     1582.05    152.77 o 
   3  15   2       92.12      107.56    136.84 o 
   4  15   2       41.35      -29.37    100.41 o 
   5  15   2      128.10       88.53     70.01 o 
  -4  16   2      865.76      660.51     99.81 o 
  -3  16   2      288.45      324.40    153.03 o 
  -2  16   2      262.65      293.74     84.14 o 
  -1  16   2      441.27      548.56     60.63 o 
   0  16   2     3776.86     3885.66    190.32 o 
   1  16   2      554.28      705.04     95.33 o 
   2  16   2      421.35      484.23    107.04 o 
   3  16   2      871.67      936.17     92.14 o 
   4  16   2     1126.17     1224.92    208.57 o 
  -3  17   2     1961.93     2142.06    279.62 o 
  -2  17   2      233.33      308.56    124.87 o 
  -1  17   2     1330.81     1467.94    109.54 o 
   0  17   2      381.90      509.55     61.14 o 
   1  17   2     2231.03     2363.38    113.85 o 
   2  17   2      448.47      477.17     77.76 o 
   3  17   2     2095.25     2266.15    149.15 o 
  -1  18   2      126.67      163.45     77.76 o 
   0  18   2     1384.28     1495.24    127.02 o 
  -3 -17   3      769.71      646.56    119.79 o 
  -2 -17   3     1305.83     1184.45    152.17 o 
  -1 -17   3      454.59      398.12    111.35 o 
   0 -17   3      404.99      409.66     68.12 o 
   1 -17   3      317.57      397.17     72.77 o 
   2 -17   3     1592.64     1865.45    212.02 o 
  -4 -16   3     2007.73     2024.77    177.31 o 
  -3 -16   3      909.70      908.44    122.37 o 
  -2 -16   3       95.49      114.10     95.85 o 
  -1 -16   3     1307.35     1130.02    139.08 o 
   0 -16   3     4362.88     4293.42    195.74 o 
   1 -16   3      398.14      435.66     67.26 o 
   2 -16   3       22.27       86.20     94.64 o 
   3 -16   3      823.43      945.04    121.94 o 
   4 -16   3     1132.83     1582.56    170.08 o 
  -5 -15   3     1302.39     1437.37    151.48 o 
  -4 -15   3      799.49      760.32    103.34 o 
  -3 -15   3       76.92       56.41     91.71 o 
  -2 -15   3     2572.45     2296.21    180.76 o 
  -1 -15   3     1456.29     1410.42    155.18 o 
   0 -15   3     1433.84     1231.81     93.87 o 
   1 -15   3      729.75      781.68     72.94 o 
   2 -15   3      776.84      939.44     83.71 o 
   3 -15   3     1621.70     1906.36    117.64 o 
   4 -15   3      723.49      976.82    128.06 o 
   5 -15   3     1147.04     1534.60    162.24 o 
  -6 -14   3      403.64      546.32    107.56 o 
  -5 -14   3      349.94      405.52     99.38 o 
  -4 -14   3     3278.17     3020.79    206.16 o 
  -3 -14   3      954.71      848.85    118.93 o 
  -2 -14   3      521.84      450.04     82.16 o 
  -1 -14   3     1824.50     1540.37     94.56 o 
   0 -14   3     3819.41     3609.05    165.86 o 
   1 -14   3      740.59      763.25     71.13 o 
   2 -14   3      210.46      230.71     57.27 o 
   3 -14   3     2823.89     3402.98    162.85 o 
   4 -14   3     1819.11     2394.12    196.52 o 
   5 -14   3      311.20      419.39    107.13 o 
  -6 -13   3      332.37      244.57     85.34 o 
  -5 -13   3      927.04      963.38    115.40 o 
  -4 -13   3     1037.23      947.80    111.18 o 
  -3 -13   3     2232.69     1897.58    153.12 o 
  -2 -13   3      238.87      217.10     49.09 o 
  -1 -13   3     2584.92     2323.16    116.34 o 
   0 -13   3     4868.26     4544.71    197.55 o 
   1 -13   3     1965.40     2011.42    108.08 o 
   2 -13   3      216.91      255.68     55.98 o 
   3 -13   3     3112.74     3438.97    161.21 o 
   4 -13   3     4870.60     6049.42    259.38 o 
   5 -13   3      133.98      183.26    122.89 o 
   6 -13   3      347.54      502.83     93.09 o 
  -7 -12   3       46.14      157.85    100.50 o 
  -6 -12   3      115.93      238.63     92.40 o 
  -5 -12   3      250.21      340.16     80.52 o 
  -4 -12   3     3679.04     3572.63    234.41 o 
  -3 -12   3     1689.23     1365.12    126.42 o 
  -2 -12   3      576.23      517.22     52.53 o 
  -1 -12   3     3892.12     3719.97    164.57 o 
   0 -12   3    12195.86    11859.61    605.66 o 
   1 -12   3     5314.30     5873.83    244.83 o 
   2 -12   3     1832.63     1989.12    116.43 o 
   3 -12   3     3546.78     4178.54    251.55 o 
   4 -12   3     2734.21     3503.22    206.42 o 
   5 -12   3     2922.23     3843.72    390.97 o 
   6 -12   3      807.43     1159.99    114.45 o 
   7 -12   3      690.17      950.30    109.88 o 
  -7 -11   3       27.34      167.58     96.79 o 
  -6 -11   3     2445.34     2971.53    208.32 o 
  -5 -11   3     3442.92     3701.63    241.56 o 
  -4 -11   3     1774.10     1619.94    130.90 o 
  -3 -11   3     2216.43     1777.79    140.37 o 
  -2 -11   3      451.12      469.25     47.45 o 
  -1 -11   3     4461.26     4047.90    204.78 o 
   0 -11   3     5910.77     5884.51    215.38 o 
   1 -11   3      726.43      746.20     60.20 o 
   2 -11   3      762.07      681.27     49.17 o 
   3 -11   3     1046.67     1254.63    107.56 o 
   4 -11   3     3263.74     3999.33    247.24 o 
   5 -11   3      851.25     1076.28    152.94 o 
   6 -11   3     1869.97     2422.71    334.22 o 
   7 -11   3       32.11      119.70    102.31 o 
  -8 -10   3       99.95      172.84     65.28 o 
  -7 -10   3      620.61      971.31    131.93 o 
  -6 -10   3     3643.59     4158.22    259.30 o 
  -5 -10   3      892.67      966.40    105.84 o 
  -4 -10   3     1106.50     1033.23    112.30 o 
  -3 -10   3     2493.89     2230.76    157.85 o 
  -2 -10   3     4892.87     4262.59    179.21 o 
  -1 -10   3      827.63      639.59     58.99 o 
   0 -10   3     3050.10     3132.23    136.67 o 
   1 -10   3     2888.43     2840.47    105.32 o 
   2 -10   3     1987.92     2117.69     72.08 o 
   3 -10   3      431.24      552.26     58.90 o 
   4 -10   3     1793.45     2163.07    158.71 o 
   5 -10   3     2184.91     2490.14    157.59 o 
   6 -10   3      773.23     1091.01     98.69 o 
   7 -10   3       24.74       52.53    139.25 o 
  -8  -9   3     1731.32     2298.79    195.66 o 
  -7  -9   3     1266.11     1603.23     91.20 o 
  -6  -9   3     4205.97     4745.19    179.90 o 
  -5  -9   3      482.30      467.78     42.37 o 
  -4  -9   3     3498.37     3384.03    212.54 o 
  -3  -9   3     6340.32     5693.42    233.12 o 
  -2  -9   3     4235.87     3970.31    166.29 o 
  -1  -9   3     5554.38     5288.33    239.49 o 
   0  -9   3     1205.76     1231.29     67.95 o 
   1  -9   3     5581.15     5670.68    173.35 o 
   2  -9   3     3140.75     3327.71    101.70 o 
   3  -9   3     6740.21     7624.92    257.40 o 
   4  -9   3      813.37     1073.27    170.08 o 
   5  -9   3     1233.67     1398.53    126.42 o 
   6  -9   3     1746.98     2148.00    136.41 o 
   7  -9   3     1721.57     2091.85    218.99 o 
   8  -9   3     1448.44     1966.21    220.46 o 
  -8  -8   3       25.77       51.67     59.76 o 
  -7  -8   3      264.37      368.66     51.93 o 
  -6  -8   3     1575.08     1785.80    118.32 o 
  -5  -8   3      747.62      689.19     52.96 o 
  -4  -8   3     3904.24     3939.40    143.73 o 
  -3  -8   3     2810.99     2519.16    111.09 o 
  -2  -8   3     7593.32     6941.33    278.85 o 
  -1  -8   3      975.11      857.38     58.73 o 
   0  -8   3    17646.64    18203.73    588.95 o 
   1  -8   3     3388.87     3315.05     98.26 o 
   2  -8   3     7022.11     7335.14    208.92 o 
   3  -8   3      457.06      438.94     30.92 o 
   4  -8   3     5535.79     6149.58    282.46 o 
   5  -8   3      260.73      328.45     34.88 o 
   6  -8   3     1701.92     1973.10    126.85 o 
   7  -8   3      367.37      533.06    128.74 o 
   8  -8   3      326.43      499.82    134.94 o 
  -9  -7   3      292.17      290.13     84.65 o 
  -8  -7   3      442.93      589.73     57.87 o 
  -7  -7   3      129.49      156.56     45.81 o 
  -6  -7   3     2360.16     2542.85    103.25 o 
  -5  -7   3     2630.52     2702.08    105.49 o 
  -4  -7   3      288.70      303.73     32.47 o 
  -3  -7   3     1346.31     1227.59     45.38 o 
  -2  -7   3     8791.88     7911.17    314.84 o 
  -1  -7   3     3335.93     3045.85    128.31 o 
   0  -7   3      256.17      188.77     28.33 o 
   1  -7   3      642.63      622.88     31.26 o 
   2  -7   3    11526.01    11544.77    324.83 o 
   3  -7   3     4908.06     5510.76    233.12 o 
   4  -7   3      259.68      207.71     55.55 o 
   5  -7   3      517.51      572.24     55.03 o 
   6  -7   3     4255.97     4933.78    178.52 o 
   7  -7   3      115.00      254.22    114.79 o 
   8  -7   3       70.71      103.60    119.27 o 
  -9  -6   3      162.06       49.86     80.35 o 
  -8  -6   3       99.71      138.56     47.62 o 
  -7  -6   3      297.85      409.74    104.63 o 
  -6  -6   3     5890.40     6113.75    365.56 o 
  -5  -6   3       45.59       40.39     27.39 o 
  -4  -6   3      207.68      306.49     57.87 o 
  -3  -6   3     2502.81     2149.38    179.38 o 
  -2  -6   3    15575.99    13834.87    593.34 o 
  -1  -6   3     1858.13     1641.38    199.02 o 
   0  -6   3      529.20      542.45     57.78 o 
   1  -6   3     2471.85     2337.29     82.07 o 
   2  -6   3    12513.07    12063.88    392.78 o 
   3  -6   3     4133.32     4113.01    141.49 o 
   4  -6   3     3032.28     3122.07    113.85 o 
   5  -6   3      969.99      910.34     59.76 o 
   6  -6   3     4286.85     5220.21    228.55 o 
   7  -6   3     1294.21     1607.45    109.02 o 
   8  -6   3     1489.51     1727.07    184.98 o 
  -9  -5   3      464.76      459.26     79.83 o 
  -8  -5   3     4867.89     5393.82    251.37 o 
  -7  -5   3     4055.49     4495.45    292.37 o 
  -6  -5   3     6969.48     7279.94    416.89 o 
  -5  -5   3     3146.86     3324.78    122.89 o 
  -4  -5   3     7556.10     7495.75    256.97 o 
  -3  -5   3    15419.91    14342.01    749.73 o 
  -2  -5   3     5627.37     5249.49    285.22 o 
  -1  -5   3    10696.90     9711.96   1036.33 o 
   0  -5   3     3286.09     3410.99    179.81 o 
   1  -5   3    15766.25    14801.35    413.19 o 
   2  -5   3     4185.91     4166.83    130.12 o 
   3  -5   3     9622.76     9426.57    308.99 o 
   4  -5   3     6254.32     6022.64    202.72 o 
   5  -5   3     1968.66     2014.26     72.34 o 
   6  -5   3     8293.65     9024.75    270.06 o 
   7  -5   3     1735.01     3281.55    215.03 o 
   8  -5   3     3130.23     3660.04    332.24 o 
   9  -5   3      301.85      506.80    143.13 o 
  -9  -4   3      627.32      647.60     83.10 o 
  -8  -4   3     1264.18     1321.80    100.24 o 
  -7  -4   3       51.14       76.82     30.23 o 
  -6  -4   3     1278.60     1342.64     52.88 o 
  -5  -4   3     1645.49     1663.25     57.27 o 
  -4  -4   3     8822.81     9195.17    309.42 o 
  -3  -4   3     1368.34     1278.40     51.50 o 
  -2  -4   3     3209.02     3068.33    150.36 o 
  -1  -4   3     1912.20     1902.14     85.60 o 
   0  -4   3    15914.10    16185.50    684.71 o 
   1  -4   3      127.42      143.04     14.12 o 
   2  -4   3     7917.86     7492.91    245.00 o 
   3  -4   3     5614.34     5957.28    197.81 o 
   4  -4   3     2460.63     2627.41     83.62 o 
   5  -4   3      227.00      190.58     25.40 o 
   6  -4   3     8486.34     9085.54    272.04 o 
   7  -4   3      783.35     1042.70    218.56 o 
   8  -4   3       71.54      187.73     63.12 o 
   9  -4   3      156.09      258.26    122.54 o 
  -9  -3   3      429.66      464.17     53.05 o 
  -8  -3   3      831.58      825.34     60.97 o 
  -7  -3   3      615.60      696.85     48.40 o 
  -6  -3   3      676.90      669.30     38.67 o 
  -5  -3   3     1275.50     1271.60     46.07 o 
  -4  -3   3     4113.46     4046.61    118.84 o 
  -3  -3   3     9208.54     8358.38    237.16 o 
  -2  -3   3     1824.16     1820.76     65.71 o 
  -1  -3   3     2971.02     3002.45     87.67 o 
   0  -3   3    21493.67    21720.64    604.80 o 
   1  -3   3     8319.65     8323.76    270.06 o 
   2  -3   3     2865.14     2993.58    101.70 o 
   3  -3   3     1904.61     1976.80     62.78 o 
   4  -3   3     3455.84     3432.77    105.06 o 
   5  -3   3     1509.97     1573.61     58.13 o 
   6  -3   3     1186.31     1221.30     55.20 o 
   7  -3   3      288.62      712.18    102.05 o 
   8  -3   3      444.47      590.76    137.27 o 
   9  -3   3      383.96      485.61    134.60 o 
  -9  -2   3      109.32       41.77     45.73 o 
  -8  -2   3       65.33       20.07     38.24 o 
  -7  -2   3      243.45      250.00     34.88 o 
  -6  -2   3     5791.36     5464.26    185.41 o 
  -5  -2   3      738.99      698.58     35.14 o 
  -4  -2   3     2378.99     2192.96     75.61 o 
  -3  -2   3     1030.73     1086.53     36.86 o 
  -2  -2   3    36770.42    35033.21   1062.07 o 
  -1  -2   3      189.62      312.77     14.47 o 
   0  -2   3    28639.89    31860.59    919.64 o 
   1  -2   3     2599.71     2799.22    115.65 o 
   2  -2   3    30202.55    28848.76   1146.12 o 
   3  -2   3     1002.92     1167.65     40.47 o 
   4  -2   3     7579.69     7890.77    229.76 o 
   5  -2   3      882.79      935.40     43.23 o 
   6  -2   3     5015.72     5418.53    165.26 o 
   7  -2   3      280.82      376.42     75.27 o 
   8  -2   3      877.06      993.01     88.53 o 
   9  -2   3      243.54      347.82    127.28 o 
  -9  -1   3      445.59      354.63     48.40 o 
  -8  -1   3     3888.67     3674.68    136.67 o 
  -7  -1   3     1759.00     1694.17     73.63 o 
  -6  -1   3     6703.44     6239.74    181.96 o 
  -5  -1   3     2086.79     1868.64     55.63 o 
  -4  -1   3     8383.76     7693.64    202.63 o 
  -3  -1   3    12284.72    11343.52    295.29 o 
  -2  -1   3     4995.28     4869.37    161.99 o 
  -1  -1   3    13918.58    13733.16    458.66 o 
   0  -1   3     3316.35     3514.84    104.20 o 
   1  -1   3    27118.71    27663.45   1099.54 o 
   2  -1   3     5160.01     5216.76    151.05 o 
   3  -1   3    11721.09    12763.15    370.90 o 
   4  -1   3     2741.99     2824.36     75.78 o 
   5  -1   3     5935.48     6174.64    159.49 o 
   6  -1   3     4986.33     5214.01    138.39 o 
   7  -1   3     2148.14     2464.57    220.54 o 
   8  -1   3     3272.51     3345.11    194.11 o 
   9  -1   3      460.07      527.64    121.25 o 
  -9   0   3      723.08      594.63     53.48 o 
  -8   0   3     3396.31     3078.32    118.75 o 
  -7   0   3        6.82      -41.42     27.64 o 
  -6   0   3      538.67      446.00     30.40 o 
  -5   0   3     1331.77     1326.02     43.83 o 
  -4   0   3     9883.54     9522.50    310.71 o 
  -3   0   3     1918.04     1585.32     48.40 o 
  -2   0   3      348.68      399.67     24.97 o 
  -1   0   3      989.08     1080.68     38.06 o 
   0   0   3     2230.23     2357.52     60.71 o 
   1   0   3       13.78      111.61     13.69 o 
   2   0   3     2902.11     2821.69     72.77 o 
   3   0   3     1619.46     1718.28     47.36 o 
   4   0   3      110.56      177.66     33.07 o 
   5   0   3       26.27       63.21     16.10 o 
   6   0   3     3019.72     2996.25     84.65 o 
   7   0   3      502.42      612.37    147.95 o 
   8   0   3      502.71      704.17     86.29 o 
   9   0   3       74.20      135.89    107.90 o 
  -9   1   3      532.24      431.10     49.34 o 
  -8   1   3     3880.02     3564.79    132.96 o 
  -7   1   3     1869.47     1737.92     73.80 o 
  -6   1   3     6696.13     5975.88    185.49 o 
  -5   1   3     2238.94     1983.43     67.43 o 
  -4   1   3     8358.31     7937.87    236.56 o 
  -3   1   3    12350.56    11585.85    300.80 o 
  -2   1   3     4929.89     5127.89    173.27 o 
  -1   1   3    14673.50    15614.46    811.65 o 
   0   1   3     3565.80     3828.14    122.72 o 
   1   1   3    28108.11    29081.19    921.53 o 
   2   1   3     4452.79     4775.67    153.20 o 
   3   1   3    11677.59    12839.71    326.47 o 
   4   1   3     3113.56     3452.41    131.67 o 
   5   1   3     5563.40     5901.13    153.12 o 
   6   1   3     4959.39     5120.31    136.49 o 
   7   1   3     1941.59     2282.34    158.88 o 
   8   1   3     3264.25     3338.05    161.21 o 
   9   1   3      356.16      433.51    121.42 o 
  -9   2   3      119.06       93.44     44.01 o 
  -8   2   3       48.04       26.09     43.23 o 
  -7   2   3      290.44      327.85     34.45 o 
  -6   2   3     6559.57     5305.72    165.52 o 
  -5   2   3      849.55      797.09     49.60 o 
  -4   2   3     2036.89     2032.87    116.77 o 
  -3   2   3     1288.60     1081.19     67.43 o 
  -2   2   3    37478.44    36409.95   1613.22 o 
  -1   2   3      149.42      320.35     22.73 o 
   0   2   3    28157.55    30258.48   1152.93 o 
   1   2   3     2841.82     3208.53    132.36 o 
   2   2   3    29929.83    30387.48    960.11 o 
   3   2   3     1070.96     1227.50     46.76 o 
   4   2   3     7511.83     8416.42    214.26 o 
   5   2   3      998.18     1017.29     37.63 o 
   6   2   3     4945.29     5402.52    143.73 o 
   7   2   3      330.03      383.82     85.08 o 
   8   2   3      986.32     1133.81    167.67 o 
   9   2   3      220.71      274.11    118.50 o 
  -9   3   3      486.80      455.56     68.03 o 
  -8   3   3      910.08      836.62     61.06 o 
  -7   3   3      726.31      785.30     57.27 o 
  -6   3   3      613.77      638.81     40.56 o 
  -5   3   3     1438.26     1312.93     59.85 o 
  -4   3   3     4429.56     4105.00    181.36 o 
  -3   3   3     9369.63     9636.60    409.31 o 
  -2   3   3     1700.29     1681.60     81.04 o 
  -1   3   3     2916.70     3304.12    220.72 o 
   0   3   3    21734.43    23397.15    883.64 o 
   1   3   3     7572.96     8460.25    338.27 o 
   2   3   3     3134.77     3439.75    112.38 o 
   3   3   3     1792.68     1935.21     67.60 o 
   4   3   3     3372.75     3687.08    165.95 o 
   5   3   3     1400.46     1515.56     48.57 o 
   6   3   3     1056.84     1093.59     86.63 o 
   7   3   3      305.45      338.35     81.90 o 
   8   3   3      428.43      395.27    104.80 o 
   9   3   3      332.19      393.81    115.57 o 
  -9   4   3      616.63      617.97    102.56 o 
  -8   4   3     1220.99     1141.65     67.60 o 
  -7   4   3       53.01       65.53     31.00 o 
  -6   4   3     1396.66     1321.97     57.61 o 
  -5   4   3     1611.78     1495.24    116.69 o 
  -4   4   3     8396.62     8831.85    876.15 o 
  -3   4   3     1277.78     1402.58     69.50 o 
  -2   4   3     3411.28     3301.62    122.97 o 
  -1   4   3     2009.13     2047.59     64.33 o 
   0   4   3    15496.71    17065.96    568.37 o 
   1   4   3      195.99      214.86     20.41 o 
   2   4   3     7943.52     8274.07    332.75 o 
   3   4   3     5712.42     6454.86    262.74 o 
   4   4   3     2837.18     3076.94    210.47 o 
   5   4   3      219.82      230.96     39.53 o 
   6   4   3     8103.26     8589.60    274.88 o 
   7   4   3      818.65      897.85     77.85 o 
   8   4   3       65.76      112.38     71.82 o 
   9   4   3      175.56      259.12     88.79 o 
  -9   5   3      416.68      361.09     49.86 o 
  -8   5   3     4854.35     4604.04    165.86 o 
  -7   5   3     3612.60     3454.82    115.65 o 
  -6   5   3     6674.14     6054.85    265.93 o 
  -5   5   3     2565.70     2422.11    117.81 o 
  -4   5   3     8139.96     7589.36    324.40 o 
  -3   5   3    14703.99    14206.03    600.66 o 
  -2   5   3     5334.71     5175.60    190.40 o 
  -1   5   3    10269.03    10381.25    375.47 o 
   0   5   3     3339.47     3756.92    179.47 o 
   1   5   3    15409.69    16543.75    917.57 o 
   2   5   3     4386.42     4606.11    149.84 o 
   3   5   3     9866.38    10280.67    326.47 o 
   4   5   3     5905.21     6060.79    243.62 o 
   5   5   3     2087.44     2141.03    117.12 o 
   6   5   3     8509.79     8500.04    386.58 o 
   7   5   3     1924.07     2126.47    213.91 o 
   8   5   3     3123.74     3253.05    181.88 o 
   9   5   3      360.41      555.28    146.23 o 
  -9   6   3      134.34      119.70     46.59 o 
  -8   6   3       81.86      162.42     39.27 o 
  -7   6   3      290.47      311.66     36.43 o 
  -6   6   3     5939.47     5533.93    247.24 o 
  -5   6   3       89.60       65.10     51.84 o 
  -4   6   3      142.68       37.89     75.18 o 
  -3   6   3     2417.95     2376.64    111.69 o 
  -2   6   3    15134.66    14226.01    512.65 o 
  -1   6   3     1893.27     1911.35     76.39 o 
   0   6   3      541.48      534.78     27.56 o 
   1   6   3     2351.21     2300.43    131.67 o 
   2   6   3    12812.16    12171.53    355.32 o 
   3   6   3     4119.34     4152.79    125.64 o 
   4   6   3     3081.24     3053.17    120.48 o 
   5   6   3     1062.47     1073.18     59.51 o 
   6   6   3     4555.92     4639.09    143.73 o 
   7   6   3     1386.81     1428.07    105.92 o 
   8   6   3     1445.74     1525.90    198.50 o 
  -9   7   3      291.70      278.50     73.89 o 
  -8   7   3      499.22      550.97     60.20 o 
  -7   7   3       92.15      131.84     87.58 o 
  -6   7   3     2364.04     2351.50    122.03 o 
  -5   7   3     2769.68     2605.45    128.49 o 
  -4   7   3      345.31      338.95     58.82 o 
  -3   7   3     1154.89     1172.48    148.21 o 
  -2   7   3     8404.87     8352.26    302.70 o 
  -1   7   3     3107.94     3031.39    117.03 o 
   0   7   3      321.43      304.34     21.44 o 
   1   7   3      627.15      544.86     46.76 o 
   2   7   3    11262.66    10320.71    364.62 o 
   3   7   3     4803.24     5395.37    247.33 o 
   4   7   3      251.72      276.86     45.21 o 
   5   7   3      508.56      574.31     38.41 o 
   6   7   3     4355.86     4394.52    160.87 o 
   7   7   3      105.85      246.55    116.26 o 
   8   7   3       32.34      146.14    124.95 o 
  -8   8   3       27.55       99.55     47.19 o 
  -7   8   3      284.20      383.82     78.97 o 
  -6   8   3     1296.86     1263.41    120.65 o 
  -5   8   3      718.65      741.38     64.76 o 
  -4   8   3     4378.73     4277.75    210.30 o 
  -3   8   3     2822.12     2748.41    225.80 o 
  -2   8   3     7415.55     7075.85    259.30 o 
  -1   8   3     1174.75     1114.17     55.37 o 
   0   8   3    17806.28    18517.97    677.65 o 
   1   8   3     3258.99     3193.03    254.39 o 
   2   8   3     7323.86     6616.33    229.41 o 
   3   8   3      481.02      531.42     35.39 o 
   4   8   3     5140.26     5882.27    210.99 o 
   5   8   3      269.52      337.06     37.37 o 
   6   8   3     1955.44     1945.28    108.33 o 
   7   8   3      326.80      336.46    126.25 o 
   8   8   3      286.97      410.17    143.38 o 
  -8   9   3     1775.90     1826.79    144.76 o 
  -7   9   3     1414.75     1487.40    161.21 o 
  -6   9   3     4432.11     4560.04    388.73 o 
  -5   9   3      519.82      594.89     63.38 o 
  -4   9   3     3298.11     3099.07    148.81 o 
  -3   9   3     6520.59     6386.40    319.58 o 
  -2   9   3     4441.61     4313.40    163.79 o 
  -1   9   3     5838.21     5415.86    204.70 o 
   0   9   3     1082.81     1135.88     57.53 o 
   1   9   3     5849.12     6036.59    452.97 o 
   2   9   3     3033.92     2860.19    138.04 o 
   3   9   3     6767.63     7087.47    311.40 o 
   4   9   3     1071.72     1287.01    173.35 o 
   5   9   3     1161.05     1218.63     84.65 o 
   6   9   3     1487.84     1502.13    105.58 o 
   7   9   3     1567.32     1594.79    204.44 o 
   8   9   3     1501.01     1577.74    214.95 o 
  -8  10   3      157.36      295.98    130.04 o 
  -7  10   3      725.16      802.69    171.63 o 
  -6  10   3     3596.95     3420.20    332.67 o 
  -5  10   3      992.64     1029.61    137.79 o 
  -4  10   3     1151.90     1254.03     88.96 o 
  -3  10   3     2632.26     2443.90    124.35 o 
  -2  10   3     4844.20     4319.17    165.77 o 
  -1  10   3      817.23      718.90     49.43 o 
   0  10   3     2992.02     3131.19    125.04 o 
   1  10   3     2711.62     2729.46    157.08 o 
   2  10   3     1928.58     1877.42     99.90 o 
   3  10   3      515.21      501.03     50.64 o 
   4  10   3     1821.02     2023.05    122.29 o 
   5  10   3     2136.06     2082.90    115.57 o 
   6  10   3      747.03      817.85     74.58 o 
   7  10   3       50.45       84.82    130.04 o 
  -7  11   3       25.77       59.08     72.68 o 
  -6  11   3     2489.36     2609.41    354.46 o 
  -5  11   3     3137.58     3117.33    267.22 o 
  -4  11   3     1821.43     1904.38    112.73 o 
  -3  11   3     2131.41     2096.59    139.94 o 
  -2  11   3      582.42      581.03     47.71 o 
  -1  11   3     4562.50     4339.41    167.84 o 
   0  11   3     5798.31     5982.25    224.76 o 
   1  11   3      837.75      767.90     80.52 o 
   2  11   3      652.98      707.96     63.98 o 
   3  11   3     1249.50     1229.66     85.94 o 
   4  11   3     3347.09     3531.89    172.75 o 
   5  11   3      936.42      964.16     89.39 o 
   6  11   3     1867.79     1925.74    115.74 o 
   7  11   3       40.06       89.22    132.53 o 
  -7  12   3       59.73       64.33     79.92 o 
  -6  12   3      141.64      210.55     77.42 o 
  -5  12   3      247.24      315.53    119.62 o 
  -4  12   3     3569.53     3696.12    183.86 o 
  -3  12   3     1867.11     1801.30    190.40 o 
  -2  12   3      654.21      559.67     53.65 o 
  -1  12   3     3715.66     3753.73    166.29 o 
   0  12   3    11896.17    12146.30    445.82 o 
   1  12   3     5765.15     5808.38    311.48 o 
   2  12   3     1913.71     1941.41    108.42 o 
   3  12   3     3422.52     3387.48    336.11 o 
   4  12   3     2797.67     3062.13    155.70 o 
   5  12   3     2910.99     3154.36    163.10 o 
   6  12   3      684.97      720.54     80.35 o 
   7  12   3      644.95      838.95    167.84 o 
  -6  13   3      272.36      401.65    160.43 o 
  -5  13   3      913.37      768.68     95.76 o 
  -4  13   3     1078.66      962.95    110.66 o 
  -3  13   3     2200.79     2095.04    185.93 o 
  -2  13   3      168.22      187.04     40.99 o 
  -1  13   3     2622.33     2686.23    144.85 o 
   0  13   3     4880.12     5071.48    196.35 o 
   1  13   3     1905.67     1912.13    267.22 o 
   2  13   3      185.38      248.10     51.84 o 
   3  13   3     2943.27     3135.41    160.09 o 
   4  13   3     4799.58     4600.94    562.08 o 
   5  13   3      145.61      205.99     65.71 o 
   6  13   3      389.74      409.91     68.12 o 
  -6  14   3      473.12      515.75    206.68 o 
  -5  14   3      380.23      399.24    249.57 o 
  -4  14   3     3108.04     2953.36    446.26 o 
  -3  14   3      991.43      869.78    107.65 o 
  -2  14   3      579.27      641.31     78.88 o 
  -1  14   3     1719.89     1781.75    119.79 o 
   0  14   3     3817.41     3977.38    179.47 o 
   1  14   3      769.07      891.91    126.59 o 
   2  14   3      211.78      360.31     58.39 o 
   3  14   3     2669.41     2774.24    348.25 o 
   4  14   3     1871.34     1839.45    310.19 o 
   5  14   3      403.63      391.57     76.13 o 
  -5  15   3     1328.24      934.02    126.94 o 
  -4  15   3      892.12      578.53     92.49 o 
  -3  15   3       59.74       69.67    123.66 o 
  -2  15   3     2469.90     2504.18    139.51 o 
  -1  15   3     1491.95     1614.25     99.90 o 
   0  15   3     1395.59     1394.74    128.66 o 
   1  15   3      718.61      982.59    153.20 o 
   2  15   3      838.55      917.40     91.03 o 
   3  15   3     1505.50     1653.09    116.69 o 
   4  15   3      651.20      698.23    178.00 o 
   5  15   3     1059.76      966.66    217.70 o 
  -4  16   3     2093.53     1643.19    149.07 o 
  -3  16   3      838.17      981.90    196.00 o 
  -2  16   3       96.65      142.61    106.53 o 
  -1  16   3     1343.52     1462.00     94.73 o 
   0  16   3     4254.78     4627.98    274.54 o 
   1  16   3      327.49      410.69     53.48 o 
   2  16   3       21.11       45.90     65.02 o 
   3  16   3      796.55      857.63    177.23 o 
   4  16   3     1170.90      980.44    125.13 o 
  -3  17   3      790.16      912.58    254.73 o 
  -2  17   3     1338.24     1573.35    227.26 o 
  -1  17   3      494.83      538.74     80.09 o 
   0  17   3      379.66      423.87     66.65 o 
   1  17   3      314.43      391.74     58.56 o 
   2  17   3     1679.02     1959.75    125.90 o 
  -2 -17   4      198.92      199.19     98.17 o 
  -1 -17   4      120.67      141.66    109.80 o 
   0 -17   4      126.15      115.48     68.72 o 
   1 -17   4        7.02       -5.34     66.14 o 
   2 -17   4       35.31       49.34    125.64 o 
  -4 -16   4        1.78      -37.89     87.84 o 
  -3 -16   4      473.23      440.66     98.26 o 
  -2 -16   4     3361.74     2987.90    219.77 o 
  -1 -16   4       40.91       52.01     86.46 o 
   0 -16   4      152.90      106.01     81.98 o 
   1 -16   4      730.49      845.75     78.37 o 
   2 -16   4     3167.26     3492.71    171.29 o 
   3 -16   4      506.29      731.82     86.12 o 
  -5 -15   4     1142.08     1154.13    145.28 o 
  -4 -15   4      678.30      859.01    118.84 o 
  -3 -15   4     3118.49     2565.75    194.88 o 
  -2 -15   4      242.38      198.50     94.56 o 
  -1 -15   4     2403.81     2230.76    120.05 o 
   0 -15   4     1297.34     1210.45     94.90 o 
   1 -15   4     3615.53     3735.90    173.96 o 
   2 -15   4     1560.19     1844.36    116.43 o 
   3 -15   4     1375.87     1793.03    124.27 o 
   4 -15   4      247.81      395.19    105.49 o 
  -6 -14   4     1187.28     1374.68    151.74 o 
  -5 -14   4      520.56      599.11    106.96 o 
  -4 -14   4     1357.07     1292.18    139.59 o 
  -3 -14   4      943.91      772.12    104.89 o 
  -2 -14   4     6530.84     5722.96    347.74 o 
  -1 -14   4      342.74      276.26     55.63 o 
   0 -14   4     1153.15     1056.13     84.31 o 
   1 -14   4       67.68       66.65     54.77 o 
   2 -14   4     7235.74     8416.33    348.08 o 
   3 -14   4     1526.75     2043.97    126.94 o 
   4 -14   4      356.93      516.01     73.29 o 
   5 -14   4      474.26      831.80    140.37 o 
  -6 -13   4      927.97     1039.08    136.32 o 
  -5 -13   4      794.76      867.45    111.43 o 
  -4 -13   4      656.89      711.06     93.52 o 
  -3 -13   4     5739.21     4979.68    302.61 o 
  -2 -13   4     1194.57      970.19    106.10 o 
  -1 -13   4     2246.68     1959.84    106.61 o 
   0 -13   4       47.14       -9.82     49.09 o 
   1 -13   4     4569.09     4935.08    240.44 o 
   2 -13   4     3218.19     3624.47    266.44 o 
   3 -13   4     2097.62     2743.93    188.94 o 
   4 -13   4     1090.49     1477.24    138.56 o 
   5 -13   4      908.56     1224.32    171.46 o 
   6 -13   4     2852.79     3767.60    595.24 o 
  -7 -12   4       96.60      210.21     94.38 o 
  -6 -12   4      553.34      542.71     90.94 o 
  -5 -12   4      217.11      237.42     86.55 o 
  -4 -12   4     4854.29     4306.34    266.96 o 
  -3 -12   4      990.13      722.09     93.52 o 
  -2 -12   4      163.98       58.04     44.09 o 
  -1 -12   4      669.78      654.92     54.94 o 
   0 -12   4     4155.97     4143.49    145.36 o 
   1 -12   4       33.48       23.51     46.68 o 
   2 -12   4      293.91      423.78     55.55 o 
   3 -12   4     1969.84     2248.85    178.17 o 
   4 -12   4      200.52      256.45     74.66 o 
   5 -12   4      255.19      289.61     89.13 o 
   6 -12   4     1066.71     1493.60    233.12 o 
  -7 -11   4      402.60      598.94    103.86 o 
  -6 -11   4      656.08      708.91    102.91 o 
  -5 -11   4      264.13      199.70     82.41 o 
  -4 -11   4     1150.15     1104.44    108.77 o 
  -3 -11   4     1321.45      912.06    104.80 o 
  -2 -11   4      990.83      750.42     59.08 o 
  -1 -11   4      241.51      185.58     41.08 o 
   0 -11   4     2365.50     2369.58     96.19 o 
   1 -11   4      545.59      577.93     39.10 o 
   2 -11   4     1773.35     1842.38    135.12 o 
   3 -11   4      804.43      961.58    109.54 o 
   4 -11   4      968.69     1115.21     72.08 o 
   5 -11   4       79.38       95.59     59.33 o 
   6 -11   4     1230.60     1568.96    244.31 o 
   7 -11   4       92.60      248.70    137.61 o 
  -8 -10   4      543.74      798.64    120.22 o 
  -7 -10   4      537.42      677.22     62.52 o 
  -6 -10   4     1690.03     1634.75     86.81 o 
  -5 -10   4      687.16      675.15     93.09 o 
  -4 -10   4     4138.40     3869.73    243.71 o 
  -3 -10   4      760.38      684.45     80.43 o 
  -2 -10   4     3494.70     2917.63    288.49 o 
  -1 -10   4     2487.16     2062.58    123.06 o 
   0 -10   4     9666.07     9197.58    369.01 o 
   1 -10   4      631.42      679.54     52.88 o 
   2 -10   4     4033.33     4361.80    197.81 o 
   3 -10   4     1296.62     1471.73     78.19 o 
   4 -10   4     3250.87     4139.96    320.44 o 
   5 -10   4     1125.01     1276.07    108.77 o 
   6 -10   4     1666.24     2214.83    199.02 o 
   7 -10   4      463.82      620.12    145.71 o 
  -8  -9   4     1832.53     2407.47    325.18 o 
  -7  -9   4     1421.23     1647.06    155.01 o 
  -6  -9   4      636.98      788.83     66.05 o 
  -5  -9   4     1652.68     1591.43     75.01 o 
  -4  -9   4     3956.23     3842.34    239.92 o 
  -3  -9   4     4398.29     3859.48    236.99 o 
  -2  -9   4     1540.53     1222.51    173.87 o 
  -1  -9   4     3931.15     3441.64    275.40 o 
   0  -9   4     5967.35     5886.75    169.30 o 
   1  -9   4     1154.99     1161.28     52.53 o 
   2  -9   4     2411.20     2451.74     81.55 o 
   3  -9   4     2974.38     3195.87    101.01 o 
   4  -9   4     3279.17     3625.16    130.98 o 
   5  -9   4      443.45      474.50     50.12 o 
   6  -9   4     1415.36     1690.90    128.40 o 
   7  -9   4       47.88      218.39    139.94 o 
   8  -9   4     1117.52     1625.71    209.78 o 
  -8  -8   4      752.55     1093.25    147.86 o 
  -7  -8   4      393.75      584.39    158.37 o 
  -6  -8   4     3783.91     3945.51    251.72 o 
  -5  -8   4      184.18      217.01     35.05 o 
  -4  -8   4     6312.79     6283.83    220.20 o 
  -3  -8   4      505.02      434.29     30.74 o 
  -2  -8   4     6589.56     5649.93    432.05 o 
  -1  -8   4      286.81      216.41     49.69 o 
   0  -8   4    18201.13    17775.99    518.08 o 
   1  -8   4     3707.65     3546.71    122.89 o 
   2  -8   4     4818.94     4849.13    172.15 o 
   3  -8   4     1955.26     2144.64     84.74 o 
   4  -8   4     6456.45     7193.48    243.88 o 
   5  -8   4     4079.37     4498.21    180.59 o 
   6  -8   4     3596.20     3707.92    267.99 o 
   7  -8   4     1137.43     1449.25    198.58 o 
   8  -8   4      742.75     1048.30    162.42 o 
  -8  -7   4     2707.10     3180.45    172.32 o 
  -7  -7   4     1808.16     2156.96    182.65 o 
  -6  -7   4     4086.80     4428.37    164.22 o 
  -5  -7   4    10495.75    10796.33    371.59 o 
  -4  -7   4     5374.63     5230.89    183.26 o 
  -3  -7   4    13560.19    12232.41    554.76 o 
  -2  -7   4     4968.51     4534.98    440.40 o 
  -1  -7   4    26691.39    23660.33   2237.74 o 
   0  -7   4     6787.02     6673.51    243.02 o 
   1  -7   4    21217.45    20522.67    571.30 o 
   2  -7   4    14391.25    13680.55    406.73 o 
   3  -7   4    10475.42    10758.36    304.51 o 
   4  -7   4     6485.49     6921.52    201.51 o 
   5  -7   4     5059.91     5225.46    183.94 o 
   6  -7   4     8142.96     8397.99    353.16 o 
   7  -7   4      456.10      522.12    126.51 o 
   8  -7   4     3226.24     3663.91    286.08 o 
  -9  -6   4      326.86      383.73     82.24 o 
  -8  -6   4       53.00       52.44     64.16 o 
  -7  -6   4      898.09      930.92    121.25 o 
  -6  -6   4     7159.12     7342.38    407.68 o 
  -5  -6   4     1347.85     1295.11     61.66 o 
  -4  -6   4        4.12       11.80     36.43 o 
  -3  -6   4     1192.64     1196.07     52.10 o 
  -2  -6   4    25282.84    23472.07    957.53 o 
  -1  -6   4      326.58      326.73     29.28 o 
   0  -6   4      880.29      925.15     34.53 o 
   1  -6   4     2178.12     1930.39     59.76 o 
   2  -6   4    20850.49    19787.07    551.83 o 
   3  -6   4      689.51      633.56     43.14 o 
   4  -6   4      735.61      713.30     48.83 o 
   5  -6   4     4291.76     4241.06    188.25 o 
   6  -6   4     4260.72     4327.01    196.17 o 
   7  -6   4      281.01      447.72     97.57 o 
   8  -6   4      379.58      493.28    143.04 o 
  -9  -5   4      215.98      110.23     75.27 o 
  -8  -5   4      630.66      816.13     79.31 o 
  -7  -5   4      502.90      697.89    125.47 o 
  -6  -5   4     1709.74     2009.18    160.69 o 
  -5  -5   4      101.62      100.93     28.94 o 
  -4  -5   4     1526.39     1622.26    140.71 o 
  -3  -5   4     5670.20     5282.04    180.84 o 
  -2  -5   4    11368.94    10673.10    305.20 o 
  -1  -5   4     1041.07     1096.18     37.63 o 
   0  -5   4     1739.28     1820.76     55.46 o 
   1  -5   4     3180.75     2907.72     85.43 o 
   2  -5   4    18490.98    17187.81    556.23 o 
   3  -5   4     3120.79     4034.13    167.15 o 
   4  -5   4     1011.70     1165.41    176.37 o 
   5  -5   4     1791.60     1759.53     97.74 o 
   6  -5   4     6608.79     6870.63    291.25 o 
   7  -5   4      392.22      904.65    114.79 o 
   8  -5   4      210.34      409.14     89.91 o 
  -9  -4   4      213.99      168.87     71.22 o 
  -8  -4   4     1511.23     1409.12    100.84 o 
  -7  -4   4     1328.53     1442.36     91.89 o 
  -6  -4   4      608.46      729.32     46.93 o 
  -5  -4   4      874.78      917.23     40.30 o 
  -4  -4   4     5867.94     5606.10    162.76 o 
  -3  -4   4     7408.36     7234.04    245.26 o 
  -2  -4   4    10253.61    10306.25    345.76 o 
  -1  -4   4     4781.89     4708.42    161.30 o 
   0  -4   4     7339.69     7239.81    203.67 o 
   1  -4   4    10176.04     9651.93    313.55 o 
   2  -4   4    12862.43    12719.32    412.24 o 
   3  -4   4     3918.78     3857.16    161.73 o 
   4  -4   4     5020.81     4935.25    207.28 o 
   5  -4   4     1225.26     1151.89     76.64 o 
   6  -4   4     3919.69     4407.96    196.26 o 
   7  -4   4      539.50     1137.08    119.19 o 
   8  -4   4      752.21      955.98    179.98 o 
   9  -4   4      979.24     1451.49    137.79 o 
  -9  -3   4      771.62      792.96    116.00 o 
  -8  -3   4     2855.24     2741.52    123.92 o 
  -7  -3   4       88.84        5.08     43.83 o 
  -6  -3   4     9310.95     8517.61    285.56 o 
  -5  -3   4     2989.06     2900.83     90.16 o 
  -4  -3   4     4547.80     4370.50    128.57 o 
  -3  -3   4      728.28      734.57     29.28 o 
  -2  -3   4     6191.54     5777.21    165.00 o 
  -1  -3   4     3817.58     3824.52    130.29 o 
   0  -3   4     6460.59     6919.20    177.06 o 
   1  -3   4      689.32      710.37     54.60 o 
   2  -3   4     1162.73     1247.48    125.47 o 
   3  -3   4     3243.71     3581.93    150.70 o 
   4  -3   4     3247.39     3266.91    101.10 o 
   5  -3   4     1016.27     1043.04     45.38 o 
   6  -3   4     3878.59     4268.28    189.97 o 
   7  -3   4       90.08      240.70    137.61 o 
   8  -3   4     2528.12     2660.22    195.91 o 
   9  -3   4      468.65      659.91    104.46 o 
  -9  -2   4      480.10      352.65     47.62 o 
  -8  -2   4     1582.83     1404.22     73.11 o 
  -7  -2   4      247.48      275.14     33.84 o 
  -6  -2   4     5134.96     4739.76    266.87 o 
  -5  -2   4      964.19      934.97     40.22 o 
  -4  -2   4     8633.29     8221.71    282.89 o 
  -3  -2   4     1596.14     1455.88     47.19 o 
  -2  -2   4     3776.72     3599.58    103.86 o 
  -1  -2   4     6780.85     6540.20    184.89 o 
   0  -2   4    12265.51    13164.45    377.97 o 
   1  -2   4     4324.34     4502.86    206.34 o 
   2  -2   4      364.32      292.28     43.57 o 
   3  -2   4     6682.26     6232.16    253.61 o 
   4  -2   4    10730.78    10431.37    301.32 o 
   5  -2   4     4557.51     4605.34    139.34 o 
   6  -2   4     2288.62     3009.51    193.33 o 
   7  -2   4     2218.41     2718.96    330.43 o 
   8  -2   4     2861.97     2959.13    209.87 o 
   9  -2   4     1285.94     1568.78    207.89 o 
  -9  -1   4      759.87      618.40     54.43 o 
  -8  -1   4      166.20      161.55     39.44 o 
  -7  -1   4     1857.03     1578.51     71.48 o 
  -6  -1   4     8194.64     7103.14    346.19 o 
  -5  -1   4     8118.89     7287.43    193.33 o 
  -4  -1   4     5017.86     4839.83    130.29 o 
  -3  -1   4    13372.15    12653.52    357.04 o 
  -2  -1   4     8996.05     8247.63    269.98 o 
  -1  -1   4    35441.68    34498.77    972.08 o 
   0  -1   4    53608.54    52060.85   1316.12 o 
   1  -1   4    16269.18    17012.48    972.25 o 
   2  -1   4     2817.93     2712.67    114.10 o 
   3  -1   4    16957.56    17742.14    511.45 o 
   4  -1   4    25782.92    26347.85    753.61 o 
   5  -1   4     2208.65     2208.03     73.29 o 
   6  -1   4     2406.86     2749.18    132.45 o 
   7  -1   4     1157.00     1394.74    104.20 o 
   8  -1   4     5111.69     5179.91    230.02 o 
   9  -1   4      258.27      400.79     75.27 o 
  -9   0   4      706.33      612.03     58.39 o 
  -8   0   4      636.70      540.98     55.63 o 
  -7   0   4      921.40      831.11     63.90 o 
  -6   0   4     2273.43     1712.51    112.38 o 
  -5   0   4      570.94      444.53     25.32 o 
  -4   0   4    25674.44    23702.61    613.32 o 
  -3   0   4     1371.63     1311.81     39.53 o 
  -2   0   4        1.28       38.06      8.35 o 
  -1   0   4      766.77      869.86     32.04 o 
   0   0   4   125596.45   119921.65   3005.81 o 
   1   0   4      828.26      889.41     43.66 o 
   2   0   4      290.77      361.09     31.52 o 
   3   0   4    11495.61    11992.75    303.30 o 
   4   0   4    29201.60    29954.92    753.86 o 
   5   0   4     1666.53     1738.35     52.53 o 
   6   0   4      212.35      227.18     47.97 o 
   7   0   4     1493.32     1642.33    102.56 o 
   8   0   4      955.91     1149.57    149.76 o 
   9   0   4      206.87      380.12     73.72 o 
  -9   1   4      775.31      594.72     53.22 o 
  -8   1   4      184.54      147.17     38.06 o 
  -7   1   4     1793.31     1527.62     89.82 o 
  -6   1   4     7472.70     6635.96    202.72 o 
  -5   1   4     7823.38     7148.27    217.19 o 
  -4   1   4     5311.04     4973.83    132.19 o 
  -3   1   4    12947.38    12298.89    320.70 o 
  -2   1   4     7735.08     7578.16    201.08 o 
  -1   1   4    35621.72    37934.99   1967.24 o 
   0   1   4    53104.38    52039.40   1740.76 o 
   1   1   4    16898.64    17796.91    562.00 o 
   2   1   4     2535.32     2652.30     87.06 o 
   3   1   4    16821.74    18242.05    459.60 o 
   4   1   4    26173.41    27784.27    696.25 o 
   5   1   4     2432.58     2392.14     68.03 o 
   6   1   4     2549.60     2969.98    139.77 o 
   7   1   4     1223.35     1472.85    191.78 o 
   8   1   4     5025.92     5193.60    230.71 o 
   9   1   4      254.55      294.86    114.97 o 
  -9   2   4      438.04      391.83     49.00 o 
  -8   2   4     1576.35     1400.77     73.72 o 
  -7   2   4      231.68      245.09     33.41 o 
  -6   2   4     5306.53     4625.75    146.05 o 
  -5   2   4     1135.19     1045.02     45.38 o 
  -4   2   4     8708.91     8381.89    249.82 o 
  -3   2   4     1528.65     1461.91     73.11 o 
  -2   2   4     3798.95     3583.65    122.37 o 
  -1   2   4     7303.51     7357.27    280.14 o 
   0   2   4    12660.91    13436.67    507.83 o 
   1   2   4     4793.36     4630.48    148.38 o 
   2   2   4      300.49      348.17     32.29 o 
   3   2   4     6484.30     6710.11    214.95 o 
   4   2   4    10249.69    11028.94    278.41 o 
   5   2   4     4852.30     4835.53    127.54 o 
   6   2   4     2359.44     2845.63    186.79 o 
   7   2   4     2215.19     2597.36    333.27 o 
   8   2   4     2846.78     2925.20    161.99 o 
   9   2   4     1318.01     1359.09    174.47 o 
  -9   3   4      736.09      636.06     54.51 o 
  -8   3   4     3109.39     2955.43    116.69 o 
  -7   3   4       63.51       96.02     31.69 o 
  -6   3   4     8887.46     8246.86    250.69 o 
  -5   3   4     2739.01     2596.07     85.17 o 
  -4   3   4     5054.71     4832.77    208.14 o 
  -3   3   4      735.33      686.78     42.89 o 
  -2   3   4     5512.74     5264.30    223.13 o 
  -1   3   4     4193.71     4397.71    149.93 o 
   0   3   4     6590.60     7277.27    277.12 o 
   1   3   4      783.24      884.42     64.42 o 
   2   3   4     1246.26     1293.64     47.45 o 
   3   3   4     3154.30     3736.68    123.23 o 
   4   3   4     2729.75     3557.82    263.09 o 
   5   3   4     1008.01     1087.05     39.61 o 
   6   3   4     4227.82     4721.42    204.96 o 
   7   3   4       63.16      147.17     54.51 o 
   8   3   4     2325.19     2454.84    133.57 o 
   9   3   4      515.57      541.93     96.19 o 
  -9   4   4      239.80      294.52     49.60 o 
  -8   4   4     1561.14     1407.92     74.23 o 
  -7   4   4     1300.24     1264.71     59.85 o 
  -6   4   4      620.88      573.02     39.79 o 
  -5   4   4      866.93      839.72    129.26 o 
  -4   4   4     6113.99     5798.91    249.13 o 
  -3   4   4     7182.86     7011.52    297.45 o 
  -2   4   4     9956.62     9811.68    357.04 o 
  -1   4   4     4740.71     4798.32    163.19 o 
   0   4   4     7240.55     7538.64    287.54 o 
   1   4   4     9497.45     9800.40    392.17 o 
   2   4   4    12312.25    13033.30    412.93 o 
   3   4   4     3884.54     4068.83    133.82 o 
   4   4   4     5263.87     5808.90    188.42 o 
   5   4   4     1194.19     1245.76     55.98 o 
   6   4   4     4070.91     4596.38    201.25 o 
   7   4   4      520.12      556.23     89.04 o 
   8   4   4      724.91      845.66     84.22 o 
  -9   5   4      241.54      221.66     48.66 o 
  -8   5   4      609.51      703.40     61.14 o 
  -7   5   4      538.41      600.66     40.91 o 
  -6   5   4     1884.70     1729.82     93.87 o 
  -5   5   4      106.39       84.82     44.61 o 
  -4   5   4     1867.31     1740.67     86.55 o 
  -3   5   4     5753.41     5736.73    248.79 o 
  -2   5   4    11594.70    11033.93    331.29 o 
  -1   5   4     1287.63     1434.53     53.91 o 
   0   5   4     1837.24     2088.67     84.65 o 
   1   5   4     3606.08     3600.62    207.11 o 
   2   5   4    19078.26    19339.86    770.23 o 
   3   5   4     3263.45     3937.59    332.75 o 
   4   5   4     1250.32     1501.10    164.40 o 
   5   5   4     1647.72     1703.21     87.06 o 
   6   5   4     6418.63     6685.65    278.93 o 
   7   5   4      368.22      496.89     61.66 o 
   8   5   4      231.26      248.10     76.90 o 
  -9   6   4      333.71      300.46     51.76 o 
  -8   6   4       84.43      140.71     43.57 o 
  -7   6   4      851.23      839.38     54.00 o 
  -6   6   4     7316.86     6519.10    286.94 o 
  -5   6   4     1127.46     1025.04    167.24 o 
  -4   6   4       19.30        4.56     48.66 o 
  -3   6   4     1167.79     1290.37     80.86 o 
  -2   6   4    25834.68    24171.51    867.11 o 
  -1   6   4      445.35      505.50     28.76 o 
   0   6   4      935.04     1029.01     54.60 o 
   1   6   4     2004.81     2040.10    126.51 o 
   2   6   4    20355.23    20285.16    642.00 o 
   3   6   4      749.66      735.95     39.61 o 
   4   6   4      845.72      840.76    108.77 o 
   5   6   4     4109.28     3898.23    170.60 o 
   6   6   4     4001.83     4046.27    158.45 o 
   7   6   4      304.44      334.91     51.41 o 
   8   6   4      447.76      532.80    140.20 o 
  -8   7   4     2536.75     2474.13    104.37 o 
  -7   7   4     1956.01     1882.08    111.09 o 
  -6   7   4     4281.16     3845.53    181.02 o 
  -5   7   4    10927.61    10394.52    444.36 o 
  -4   7   4     4923.02     4805.13    212.10 o 
  -3   7   4    13729.02    13351.41    566.65 o 
  -2   7   4     5551.02     5373.15    198.33 o 
  -1   7   4    26666.53    26634.79    956.67 o 
   0   7   4     6496.54     6416.02    220.72 o 
   1   7   4    21296.70    21116.53    928.08 o 
   2   7   4    14099.47    13932.61   1039.86 o 
   3   7   4    10581.26    10759.05    313.38 o 
   4   7   4     6612.43     6728.11    211.24 o 
   5   7   4     5093.36     4962.29    158.28 o 
   6   7   4     7733.09     7278.22    265.84 o 
   7   7   4      457.79      507.23    118.50 o 
   8   7   4     3266.91     3069.02    283.50 o 
  -8   8   4      779.39      771.86     73.37 o 
  -7   8   4      474.52      562.68     64.59 o 
  -6   8   4     3908.44     3767.16    179.38 o 
  -5   8   4      123.64      120.82     87.75 o 
  -4   8   4     6465.18     6111.86    269.46 o 
  -3   8   4      593.45      604.97     39.87 o 
  -2   8   4     6874.01     6573.10    281.17 o 
  -1   8   4      344.05      331.72     29.45 o 
   0   8   4    18222.42    18067.66    550.46 o 
   1   8   4     3997.15     3661.41    171.54 o 
   2   8   4     4760.81     4448.86    264.55 o 
   3   8   4     2190.88     2072.74     73.89 o 
   4   8   4     6340.60     6973.19    259.90 o 
   5   8   4     4173.69     4112.41    159.23 o 
   6   8   4     3366.85     3223.08    281.08 o 
   7   8   4     1159.39     1065.35    164.14 o 
   8   8   4      701.41      733.63    160.09 o 
  -8   9   4     1850.49     1868.21    119.44 o 
  -7   9   4     1330.89     1385.10     99.55 o 
  -6   9   4      574.06      582.41     61.31 o 
  -5   9   4     1779.36     1557.24     93.26 o 
  -4   9   4     3749.88     3673.56    172.66 o 
  -3   9   4     4458.31     4520.25    204.53 o 
  -2   9   4     1580.42     1440.04     69.07 o 
  -1   9   4     4018.09     4037.83    157.33 o 
   0   9   4     5836.14     5850.84    220.72 o 
   1   9   4     1106.73     1006.18     65.02 o 
   2   9   4     2130.77     1977.58    183.26 o 
   3   9   4     2819.20     2990.48    112.38 o 
   4   9   4     3398.63     3302.22    106.87 o 
   5   9   4      334.31      373.92     47.36 o 
   6   9   4     1340.05     1208.56    167.07 o 
   7   9   4       20.78       26.78    113.07 o 
   8   9   4     1134.89     1185.39    204.53 o 
  -8  10   4      592.52      717.87     80.69 o 
  -7  10   4      479.34      553.13     69.24 o 
  -6  10   4     1539.61     1560.17    120.48 o 
  -5  10   4      634.52      567.59     65.19 o 
  -4  10   4     4315.99     4067.45    218.99 o 
  -3  10   4      720.98      782.02     69.07 o 
  -2  10   4     3329.93     3182.35    128.83 o 
  -1  10   4     2350.50     2221.80     95.24 o 
   0  10   4    10130.22    10116.53    373.57 o 
   1  10   4      643.41      612.29    107.30 o 
   2  10   4     4075.00     3923.21    230.28 o 
   3  10   4     1118.46     1152.32     78.45 o 
   4  10   4     3170.53     3688.63    220.37 o 
   5  10   4     1122.88     1057.68     93.35 o 
   6  10   4     1783.14     1535.28    204.78 o 
   7  10   4      390.67      451.94    147.26 o 
  -7  11   4      382.12      384.08    109.63 o 
  -6  11   4      584.96      565.70    120.82 o 
  -5  11   4      184.71      175.76     85.69 o 
  -4  11   4     1343.74     1417.13     98.60 o 
  -3  11   4     1197.09     1006.27     80.78 o 
  -2  11   4      837.64      758.17     59.16 o 
  -1  11   4      233.87      274.45     38.24 o 
   0  11   4     2469.58     2637.06    111.43 o 
   1  11   4      596.51      643.81     96.02 o 
   2  11   4     1755.08     1766.77     97.57 o 
   3  11   4      794.20      808.55     75.01 o 
   4  11   4     1054.16     1106.68     88.79 o 
   5  11   4       84.20      120.91     72.51 o 
   6  11   4     1362.47     1329.90    200.39 o 
   7  11   4       71.67      103.68    140.20 o 
  -7  12   4       87.89      278.50    146.40 o 
  -6  12   4      489.83      511.53    153.63 o 
  -5  12   4      245.77      288.32     70.96 o 
  -4  12   4     5042.74     4895.89    233.12 o 
  -3  12   4     1022.82      936.60    152.60 o 
  -2  12   4      158.81      143.47     42.80 o 
  -1  12   4      497.39      645.27     74.23 o 
   0  12   4     4022.90     4149.78    162.24 o 
   1  12   4        4.00       11.54     74.40 o 
   2  12   4      297.18      388.13     49.60 o 
   3  12   4     1827.31     1844.44    174.99 o 
   4  12   4      205.39      233.03     60.20 o 
   5  12   4      228.24      255.08     62.35 o 
   6  12   4     1159.53     1033.14    193.76 o 
  -6  13   4      891.43     1004.72    232.17 o 
  -5  13   4      862.30      986.72    253.79 o 
  -4  13   4      698.94      707.10    183.86 o 
  -3  13   4     6111.28     5557.78    257.66 o 
  -2  13   4     1179.78     1041.92     90.59 o 
  -1  13   4     2548.02     2480.84    113.07 o 
   0  13   4       51.99      119.19     40.30 o 
   1  13   4     4711.07     5021.19    227.95 o 
   2  13   4     3217.91     3429.07    167.84 o 
   3  13   4     1977.59     2018.66    305.71 o 
   4  13   4      987.05     1010.66    155.96 o 
   5  13   4      740.02      826.29     79.31 o 
   6  13   4     2680.16     2831.77    275.74 o 
  -6  14   4     1356.44     1231.03    133.05 o 
  -5  14   4      455.27      335.85     85.08 o 
  -4  14   4     1424.70     1509.02    273.08 o 
  -3  14   4      929.04      727.68     92.32 o 
  -2  14   4     6818.05     6662.40    299.51 o 
  -1  14   4      381.65      396.05     52.19 o 
   0  14   4     1231.90     1459.07    143.56 o 
   1  14   4       64.13       97.23     52.27 o 
   2  14   4     7264.58     7667.29    341.54 o 
   3  14   4     1602.35     1574.98    161.21 o 
   4  14   4      352.83      281.51     66.74 o 
   5  14   4      483.17      497.41     93.09 o 
  -5  15   4     1216.64      963.99    109.63 o 
  -4  15   4      670.55      388.90     91.97 o 
  -3  15   4     3214.70     3137.57    459.69 o 
  -2  15   4      207.88      223.82     66.48 o 
  -1  15   4     2345.58     2542.07    190.83 o 
   0  15   4     1208.04     1268.93    135.20 o 
   1  15   4     3508.32     3839.16    186.61 o 
   2  15   4     1538.31     1721.98    114.71 o 
   3  15   4     1369.38     1443.91    113.16 o 
   4  15   4      247.89      218.99     96.54 o 
  -4  16   4       13.45       20.93    149.50 o 
  -3  16   4      450.22      459.00     91.63 o 
  -2  16   4     3533.19     3601.56    189.03 o 
  -1  16   4       55.08       12.57     59.94 o 
   0  16   4      149.38      141.58    101.45 o 
   1  16   4      775.22      941.25     96.28 o 
   2  16   4     3060.32     3337.19    171.37 o 
   3  16   4      567.90      664.65     81.55 o 
  -2  17   4      190.27      238.71     79.40 o 
  -1  17   4      128.52       85.60     75.35 o 
   0  17   4      144.83      177.83     68.29 o 
   1  17   4        7.04       39.44     54.25 o 
   2  17   4       46.19       43.92     56.75 o 
  -2 -17   5      945.85      937.46    134.51 o 
  -1 -17   5     2187.70     2147.74    194.11 o 
   0 -17   5      237.08      242.93    112.64 o 
   1 -17   5      591.09      748.27    124.44 o 
  -4 -16   5      770.05      874.17    126.25 o 
  -3 -16   5      602.89      523.76    112.47 o 
  -2 -16   5     1462.39     1343.50    139.85 o 
  -1 -16   5       59.09       30.05    101.01 o 
   0 -16   5     3275.08     3131.02    159.40 o 
   1 -16   5      257.59      303.90     90.42 o 
   2 -16   5      718.22      813.03     84.82 o 
   3 -16   5      175.37      266.70    107.65 o 
  -5 -15   5      792.86      830.51    121.51 o 
  -4 -15   5      179.21      304.16    104.72 o 
  -3 -15   5      682.38      570.35    108.59 o 
  -2 -15   5       80.67       75.61     82.50 o 
  -1 -15   5     1693.07     1584.97    154.49 o 
   0 -15   5      775.19      820.35     72.51 o 
   1 -15   5      391.26      399.84     69.32 o 
   2 -15   5      513.47      594.98     79.14 o 
   3 -15   5      781.28     1111.33    101.27 o 
   4 -15   5      494.87      768.24    135.72 o 
  -5 -14   5      107.38      202.20     99.29 o 
  -4 -14   5      151.05      156.22     92.40 o 
  -3 -14   5      898.60      656.21    102.82 o 
  -2 -14   5     3350.63     3023.98    210.64 o 
  -1 -14   5      474.08      503.44     94.64 o 
   0 -14   5      260.74      136.67     56.15 o 
   1 -14   5      522.94      553.73     70.18 o 
   2 -14   5     1374.83     1654.30    112.30 o 
   3 -14   5      849.13      955.81     92.06 o 
   4 -14   5        7.63       31.35     70.27 o 
   5 -14   5      430.59      633.13    147.69 o 
  -6 -13   5      693.91      859.27    116.95 o 
  -5 -13   5     2651.18     2643.43    196.78 o 
  -4 -13   5      183.98      162.16     87.92 o 
  -3 -13   5     1078.95      842.99    104.63 o 
  -2 -13   5     1178.53      969.15    117.46 o 
  -1 -13   5     4462.95     3569.87    263.17 o 
   0 -13   5     4405.64     4241.92    185.67 o 
   1 -13   5       63.36       71.82     54.77 o 
   2 -13   5      803.79      900.86     82.33 o 
   3 -13   5      849.19     1128.56    102.39 o 
   4 -13   5     2386.29     3244.09    259.99 o 
   5 -13   5       27.72      -32.29    127.62 o 
   6 -13   5      316.98      598.25    106.61 o 
  -7 -12   5      434.31      613.92    107.04 o 
  -6 -12   5      358.08      484.75    100.58 o 
  -5 -12   5       74.72       86.81     86.98 o 
  -4 -12   5     3151.93     2746.60    187.73 o 
  -3 -12   5     1120.93      966.31    106.44 o 
  -2 -12   5      125.71       92.92     62.26 o 
  -1 -12   5      101.64      -16.19     91.20 o 
   0 -12   5     5123.85     4958.41    212.97 o 
   1 -12   5     1343.25     1369.68     92.14 o 
   2 -12   5      352.36      408.71     60.54 o 
   3 -12   5      322.10      392.78     65.36 o 
   4 -12   5     1967.02     2367.34    173.52 o 
   5 -12   5      111.98      177.40     61.75 o 
   6 -12   5      453.62      628.39    112.04 o 
  -7 -11   5      488.36      691.60    105.58 o 
  -6 -11   5     2196.92     2282.00    176.19 o 
  -5 -11   5     1886.82     1707.60    148.12 o 
  -4 -11   5     1595.81     1622.43    138.65 o 
  -3 -11   5     1601.18     1411.71    127.45 o 
  -2 -11   5     1480.36     1346.34    112.81 o 
  -1 -11   5     1209.34      992.66    145.97 o 
   0 -11   5     4698.24     4314.26    150.36 o 
   1 -11   5     1489.69     1456.49     69.24 o 
   2 -11   5       72.80       48.66     35.82 o 
   3 -11   5     2612.27     3126.97    275.57 o 
   4 -11   5     4633.02     5345.42    419.73 o 
   5 -11   5      641.33      786.59     73.80 o 
   6 -11   5     1470.69     1491.80    213.40 o 
   7 -11   5      813.42     1049.67    173.44 o 
  -7 -10   5      181.30      261.54     52.79 o 
  -6 -10   5      275.84      243.11     45.47 o 
  -5 -10   5      430.39      461.50     85.86 o 
  -4 -10   5     7949.25     7409.12    430.67 o 
  -3 -10   5      336.57      278.33     68.03 o 
  -2 -10   5      934.95      731.99     74.66 o 
  -1 -10   5      299.03      263.17     39.70 o 
   0 -10   5     6381.74     6091.28    203.06 o 
   1 -10   5     1040.58      879.25     52.01 o 
   2 -10   5     1235.57     1303.37     64.59 o 
   3 -10   5     1214.86     1192.54     56.32 o 
   4 -10   5     1777.84     2400.75    158.80 o 
   5 -10   5     1226.66     1251.01     80.43 o 
   6 -10   5     1431.13     1562.84    199.36 o 
   7 -10   5     1367.42     1647.41    232.51 o 
  -8  -9   5      527.69      691.26    111.69 o 
  -7  -9   5     1080.21     1224.83    188.08 o 
  -6  -9   5     1594.42     1709.93     84.48 o 
  -5  -9   5     2039.13     2070.24     92.40 o 
  -4  -9   5      963.33      866.25     51.84 o 
  -3  -9   5     4970.82     4312.80    260.16 o 
  -2  -9   5     2711.21     2319.89    104.89 o 
  -1  -9   5     5177.85     4492.52    257.40 o 
   0  -9   5     4501.60     4701.27    150.53 o 
   1  -9   5     5099.96     4984.16    145.71 o 
   2  -9   5      269.72      269.29     32.90 o 
   3  -9   5     6178.27     6648.54    310.11 o 
   4  -9   5     4887.02     5481.74    236.56 o 
   5  -9   5      907.49      918.60     67.43 o 
   6  -9   5     1558.34     1570.85    108.25 o 
   7  -9   5     1160.38     1476.64    206.42 o 
  -8  -8   5     2366.25     2665.56    150.19 o 
  -7  -8   5      811.35      914.30     71.82 o 
  -6  -8   5      870.89      777.03     59.59 o 
  -5  -8   5     1269.98     1279.17     65.71 o 
  -4  -8   5    11092.80    10570.37    360.66 o 
  -3  -8   5     2418.06     2100.21     82.07 o 
  -2  -8   5      571.85      526.69     43.40 o 
  -1  -8   5      428.83      416.89     36.69 o 
   0  -8   5    25628.56    25623.35    713.82 o 
   1  -8   5     1434.80     1410.76     51.24 o 
   2  -8   5       55.74       62.87     22.82 o 
   3  -8   5     1025.94     1061.56     49.43 o 
   4  -8   5    10321.35    10586.81    302.18 o 
   5  -8   5      798.08      748.78     59.68 o 
   6  -8   5      748.09      695.82     73.46 o 
   7  -8   5       53.89      203.49    145.97 o 
   8  -8   5     1442.61     1854.95    226.66 o 
  -8  -7   5       95.61      115.48     70.01 o 
  -7  -7   5     2040.65     2201.31    182.22 o 
  -6  -7   5     3876.69     3983.75    159.66 o 
  -5  -7   5      795.44      760.49     54.43 o 
  -4  -7   5     2051.33     2119.50    172.15 o 
  -3  -7   5     7883.33     7383.54    250.86 o 
  -2  -7   5     4413.22     3980.99    118.93 o 
  -1  -7   5     1300.25     1242.57     62.43 o 
   0  -7   5    11504.25    11518.25    323.37 o 
   1  -7   5     3899.23     3688.88    108.68 o 
   2  -7   5     4744.07     4605.94    135.03 o 
   3  -7   5     1309.20     1493.52     55.72 o 
   4  -7   5     8339.55     8234.20    338.27 o 
   5  -7   5       16.64       -6.29     48.91 o 
   6  -7   5     1262.23     1435.65    106.10 o 
   7  -7   5      110.07      238.89     69.50 o 
   8  -7   5     2801.34     3086.33    279.79 o 
  -9  -6   5      656.91      583.01     87.24 o 
  -8  -6   5      399.10      460.46     71.56 o 
  -7  -6   5      105.13      165.43     59.08 o 
  -6  -6   5     9735.71     9995.71    508.43 o 
  -5  -6   5     1571.34     1548.80     69.50 o 
  -4  -6   5      185.75      212.79     38.84 o 
  -3  -6   5      409.33      434.37     33.67 o 
  -2  -6   5    11690.88    11142.18    374.35 o 
  -1  -6   5     1931.60     1868.99     81.90 o 
   0  -6   5      226.95      334.82     32.21 o 
   1  -6   5      689.70      685.14     31.52 o 
   2  -6   5     6028.62     5824.83    167.07 o 
   3  -6   5     1344.86     1379.59     72.68 o 
   4  -6   5       68.43       26.52     64.59 o 
   5  -6   5      301.67      302.27     58.73 o 
   6  -6   5     4605.92     4775.33    215.03 o 
   7  -6   5      181.52      326.64     69.15 o 
   8  -6   5       15.08      151.82     83.02 o 
  -9  -5   5      699.03      646.05     84.65 o 
  -8  -5   5     1552.23     1693.74    113.93 o 
  -7  -5   5     4185.00     4641.16    561.05 o 
  -6  -5   5     5936.39     5988.02    428.08 o 
  -5  -5   5     1397.87     1353.41     65.28 o 
  -4  -5   5     4614.10     4419.58    155.70 o 
  -3  -5   5    10591.42    10098.53    341.37 o 
  -2  -5   5     5313.58     5200.49    177.57 o 
  -1  -5   5     2639.83     2707.24     96.45 o 
   0  -5   5     7219.56     7552.84    246.81 o 
   1  -5   5     2652.64     2703.02     92.49 o 
   2  -5   5     6207.53     6079.91    246.90 o 
   3  -5   5     2892.57     3326.59    142.69 o 
   4  -5   5     5046.44     4767.15    202.46 o 
   5  -5   5      990.52      876.32     69.58 o 
   6  -5   5     2467.03     2416.43    130.47 o 
   7  -5   5       64.37      117.89     78.97 o 
   8  -5   5     4275.65     4599.39    285.65 o 
  -9  -4   5      513.85      410.09     78.37 o 
  -8  -4   5      196.72      196.17     44.61 o 
  -7  -4   5      953.50      860.39     54.86 o 
  -6  -4   5    11001.62    10681.28    468.30 o 
  -5  -4   5      356.95      352.56     27.13 o 
  -4  -4   5     3824.78     3730.13    111.95 o 
  -3  -4   5     2427.76     2375.26     86.55 o 
  -2  -4   5    12791.99    12771.42    428.60 o 
  -1  -4   5       17.91       15.93     15.41 o 
   0  -4   5    11633.73    11777.55    382.01 o 
   1  -4   5     1326.75     1316.03     62.00 o 
   2  -4   5     3180.98     3349.84    309.07 o 
   3  -4   5     3806.78     3870.42    163.10 o 
   4  -4   5     2477.88     2439.68    168.87 o 
   5  -4   5     1147.25     1160.07     81.21 o 
   6  -4   5     3612.65     3986.50    182.39 o 
   7  -4   5     3000.31     3432.34    299.51 o 
   8  -4   5      484.15      662.49    122.63 o 
  -9  -3   5     1075.22      939.36     73.63 o 
  -8  -3   5     1139.22     1041.23     66.40 o 
  -7  -3   5     1999.98     1711.05     73.63 o 
  -6  -3   5      739.73      686.43     37.72 o 
  -5  -3   5     3065.90     2635.51    177.31 o 
  -4  -3   5     9491.36     9088.47    260.33 o 
  -3  -3   5     4852.18     4580.88    133.31 o 
  -2  -3   5    10808.11    10758.44    304.16 o 
  -1  -3   5     1529.86     1522.45     55.20 o 
   0  -3   5    14300.79    15040.24    380.98 o 
   1  -3   5     5417.19     5395.89    218.82 o 
   2  -3   5    18131.56    17886.56    712.10 o 
   3  -3   5     4120.99     5332.59    304.42 o 
   4  -3   5     2867.90     2847.61    127.88 o 
   5  -3   5     2456.02     2336.08    115.48 o 
   6  -3   5     4896.19     4932.58    215.72 o 
   7  -3   5      529.32      804.84    184.63 o 
   8  -3   5      344.99      517.13     77.94 o 
  -9  -2   5      941.29      807.51     63.55 o 
  -8  -2   5     3511.54     3089.69    120.30 o 
  -7  -2   5     1091.24      992.75     56.41 o 
  -6  -2   5     5740.11     5265.07    259.99 o 
  -5  -2   5     2809.89     2525.02     78.62 o 
  -4  -2   5     6587.69     6148.46    206.34 o 
  -3  -2   5     2201.33     1816.63    104.20 o 
  -2  -2   5    28883.09    27005.69    759.81 o 
  -1  -2   5     6255.23     6167.40    175.42 o 
   0  -2   5     1065.04     1155.25     38.58 o 
   1  -2   5      655.48      684.45     55.20 o 
   2  -2   5    31813.69    30814.19   1222.68 o 
   3  -2   5     2574.10     2717.06    118.50 o 
   4  -2   5     1480.41     1895.85    347.82 o 
   5  -2   5     1792.96     1777.10     95.76 o 
   6  -2   5     8746.79     9054.54    373.83 o 
   7  -2   5     1302.40     2091.85    159.32 o 
   8  -2   5     1098.10     1204.60    109.54 o 
   9  -2   5     1035.99     1178.16    150.88 o 
  -9  -1   5     1773.28     1612.27     85.60 o 
  -8  -1   5     4414.71     3824.00    141.92 o 
  -7  -1   5     1719.13     1547.69     71.39 o 
  -6  -1   5     2628.73     2261.50     87.41 o 
  -5  -1   5     7292.08     6696.67    193.16 o 
  -4  -1   5     9170.91     9207.83    284.96 o 
  -3  -1   5    13477.20    13176.51    372.54 o 
  -2  -1   5     9679.90     9549.20    312.86 o 
  -1  -1   5     8438.85     8521.91    280.31 o 
   0  -1   5     3148.79     3019.93     78.62 o 
   1  -1   5     7894.04     8157.30    327.24 o 
   2  -1   5    17602.54    17039.61    678.51 o 
   3  -1   5     3438.50     4260.61    177.40 o 
   4  -1   5       75.70       79.05     18.60 o 
   5  -1   5      739.09      732.33     65.62 o 
   6  -1   5    11175.92    11653.02    475.45 o 
   7  -1   5     1208.93     1459.42    180.59 o 
   8  -1   5      238.99      374.18    128.92 o 
   9  -1   5      133.77      178.09     74.84 o 
  -9   0   5      515.68      330.86     48.91 o 
  -8   0   5     6683.21     5783.75    203.23 o 
  -7   0   5      731.50      617.80     49.86 o 
  -6   0   5     1360.83     1087.05     55.29 o 
  -5   0   5        4.37      -13.95     14.21 o 
  -4   0   5    14486.69    14295.85    524.45 o 
  -3   0   5     7073.97     6689.87    191.35 o 
  -2   0   5     1282.72     1271.17     39.70 o 
  -1   0   5     2101.39     2185.12     74.40 o 
   0   0   5     3045.22     3242.46     83.27 o 
   1   0   5     2237.37     2448.29     73.63 o 
   2   0   5       31.61       39.87     21.44 o 
   3   0   5     1069.19     1079.99     59.76 o 
   4   0   5     3312.55     3403.75    103.94 o 
   5   0   5        4.38       26.95     39.36 o 
   6   0   5     4373.03     5496.73    325.52 o 
   7   0   5      222.64      361.43    110.49 o 
   8   0   5     4874.64     4996.48    225.02 o 
   9   0   5      271.31      432.91    137.96 o 
  -9   1   5     1867.48     1553.54    100.33 o 
  -8   1   5     4485.83     3655.56    135.20 o 
  -7   1   5     1853.17     1702.26     73.97 o 
  -6   1   5     2634.14     2255.05     85.43 o 
  -5   1   5     7394.42     6740.34    205.39 o 
  -4   1   5     9372.68     9307.81    400.10 o 
  -3   1   5    13865.59    13767.09    397.26 o 
  -2   1   5     9770.74     9903.05    278.76 o 
  -1   1   5     8214.90     8476.62    239.66 o 
   0   1   5     3078.00     3142.73    127.80 o 
   1   1   5     7770.24     8449.66    267.31 o 
   2   1   5    17875.17    17796.57    708.39 o 
   3   1   5     3575.94     3875.33    101.19 o 
   4   1   5       63.41      107.39     30.40 o 
   5   1   5      581.34      594.03     56.66 o 
   6   1   5    10760.48    11406.13    464.86 o 
   7   1   5     1154.24     1430.65    120.39 o 
   8   1   5      202.76      328.79     69.41 o 
   9   1   5      136.64      288.40     77.94 o 
  -9   2   5      876.51      724.33     63.38 o 
  -8   2   5     3700.18     3300.33    127.02 o 
  -7   2   5     1024.53      937.89     57.70 o 
  -6   2   5     6078.41     5375.99    168.36 o 
  -5   2   5     2643.01     2479.55     82.93 o 
  -4   2   5     6811.30     6376.06    192.99 o 
  -3   2   5     2223.06     1968.36     70.27 o 
  -2   2   5    29900.16    29988.59   1553.63 o 
  -1   2   5     6305.70     6675.83    255.51 o 
   0   2   5     1093.18     1210.80     52.10 o 
   1   2   5      474.73      599.72     26.95 o 
   2   2   5    31896.21    32316.67    868.74 o 
   3   2   5     2634.90     2796.03     94.21 o 
   4   2   5     1531.42     1609.34    119.62 o 
   5   2   5     1625.67     1655.93    106.10 o 
   6   2   5     8146.63     8809.28    363.33 o 
   7   2   5     1322.32     2016.24    463.39 o 
   8   2   5     1082.96     1211.49    142.18 o 
   9   2   5      965.45     1107.97    162.33 o 
  -9   3   5     1067.71      919.29     70.62 o 
  -8   3   5     1098.71     1030.99     67.00 o 
  -7   3   5     2064.38     1837.12     78.11 o 
  -6   3   5      894.54      771.43     41.94 o 
  -5   3   5     3063.81     2747.72     91.03 o 
  -4   3   5     9369.69     9115.08    383.48 o 
  -3   3   5     4966.05     4714.88    203.75 o 
  -2   3   5    11577.01    11996.20    505.16 o 
  -1   3   5     1532.43     1734.90    199.96 o 
   0   3   5    13769.59    14257.79    540.04 o 
   1   3   5     5852.86     6022.90    192.73 o 
   2   3   5    18288.71    19255.73    606.69 o 
   3   3   5     4189.31     5068.30    497.24 o 
   4   3   5     2857.64     2951.47    101.70 o 
   5   3   5     2687.20     2721.37    129.61 o 
   6   3   5     4886.32     5177.75    277.64 o 
   7   3   5      600.76      870.64    161.21 o 
   8   3   5      409.54      552.61    117.38 o 
  -9   4   5      579.37      509.72     52.88 o 
  -8   4   5      156.55      221.06     39.96 o 
  -7   4   5      924.74      851.69     57.18 o 
  -6   4   5    11415.62    10313.05    313.72 o 
  -5   4   5      355.45      328.45     39.18 o 
  -4   4   5     3557.03     3491.59    154.32 o 
  -3   4   5     2450.74     2376.64    109.28 o 
  -2   4   5    12214.41    12161.37    407.76 o 
  -1   4   5       51.56       53.74     15.85 o 
   0   4   5    11503.52    12035.81    457.02 o 
   1   4   5     1542.59     1592.47     57.35 o 
   2   4   5     3099.41     3290.94    109.45 o 
   3   4   5     3778.50     4080.71    134.94 o 
   4   4   5     2462.54     2946.39    133.48 o 
   5   4   5      931.77     1100.65    112.30 o 
   6   4   5     3688.40     3946.37    177.14 o 
   7   4   5     2862.06     3200.78    153.63 o 
   8   4   5      473.31      615.04    124.09 o 
  -9   5   5      674.30      658.27     56.15 o 
  -8   5   5     1611.28     1497.05     77.94 o 
  -7   5   5     3925.15     3833.04    128.14 o 
  -6   5   5     5882.43     5497.93    172.92 o 
  -5   5   5     1271.52     1163.69     90.77 o 
  -4   5   5     4560.47     4379.19    194.11 o 
  -3   5   5    10125.01     9757.60    412.58 o 
  -2   5   5     5020.56     4990.79    205.82 o 
  -1   5   5     2581.72     2660.74     93.78 o 
   0   5   5     7515.86     8236.52    314.41 o 
   1   5   5     2940.41     2894.37    115.65 o 
   2   5   5     6458.84     6751.88    274.97 o 
   3   5   5     2941.14     3461.02    116.26 o 
   4   5   5     5139.25     5274.72    173.27 o 
   5   5   5     1032.73      970.45     84.31 o 
   6   5   5     2646.94     2728.43    132.96 o 
   7   5   5       81.74      128.57     58.13 o 
   8   5   5     4289.31     4296.44    174.64 o 
  -9   6   5      674.73      636.31     57.01 o 
  -8   6   5      295.45      355.66     47.28 o 
  -7   6   5      135.02      209.18     37.12 o 
  -6   6   5     9127.27     8607.43    371.68 o 
  -5   6   5     1822.33     1626.40     89.22 o 
  -4   6   5      106.83      107.04     39.18 o 
  -3   6   5      430.18      409.05     37.98 o 
  -2   6   5    11262.62    11071.91    337.15 o 
  -1   6   5     2181.71     2163.93     70.79 o 
   0   6   5      245.33      291.25     61.49 o 
   1   6   5      760.74      641.22     59.42 o 
   2   6   5     6078.80     6263.51    256.80 o 
   3   6   5     1439.79     1479.74     59.42 o 
   4   6   5       56.40       96.54     55.46 o 
   5   6   5      327.38      384.42     35.91 o 
   6   6   5     4835.03     4736.15    207.20 o 
   7   6   5      221.12      281.86     53.48 o 
   8   6   5       13.78        7.58     75.70 o 
  -8   7   5       92.64      161.81     45.38 o 
  -7   7   5     2035.77     1858.48    110.14 o 
  -6   7   5     3750.87     3375.42    165.43 o 
  -5   7   5      870.10      745.08     63.98 o 
  -4   7   5     2121.84     2060.51    104.46 o 
  -3   7   5     7627.87     7424.79    323.28 o 
  -2   7   5     4168.35     4115.51    154.92 o 
  -1   7   5     1307.71     1350.91     83.96 o 
   0   7   5    11570.41    11835.85    397.43 o 
   1   7   5     3696.61     3733.49    133.74 o 
   2   7   5     4811.21     4596.04    267.22 o 
   3   7   5     1367.22     1488.35     81.81 o 
   4   7   5     7821.14     7381.64    510.93 o 
   5   7   5       39.25       53.91     28.16 o 
   6   7   5     1473.14     1446.67     82.41 o 
   7   7   5      131.18      171.54     52.96 o 
   8   7   5     2657.20     2522.61    268.68 o 
  -8   8   5     2497.49     2279.24    101.79 o 
  -7   8   5      745.27      699.35     77.16 o 
  -6   8   5      828.24      755.16     71.48 o 
  -5   8   5     1119.56     1110.04     78.45 o 
  -4   8   5    11527.67    11383.22    489.83 o 
  -3   8   5     2215.45     2149.29    106.10 o 
  -2   8   5      507.06      493.19     39.61 o 
  -1   8   5      443.09      491.29     30.66 o 
   0   8   5    25408.38    25595.10   1039.94 o 
   1   8   5     1326.03     1353.15     60.37 o 
   2   8   5       97.55       74.66     37.29 o 
   3   8   5     1151.58     1171.61     53.48 o 
   4   8   5    10522.29    10053.24    313.55 o 
   5   8   5      680.09      639.16     54.25 o 
   6   8   5      763.39      836.28    100.07 o 
   7   8   5       91.66      121.60    127.37 o 
   8   8   5     1595.96     1543.47    222.78 o 
  -8   9   5      525.01      576.21     50.81 o 
  -7   9   5     1141.86     1093.77     92.40 o 
  -6   9   5     1740.54     1570.08    102.13 o 
  -5   9   5     2042.91     1906.88    110.40 o 
  -4   9   5      846.52      900.61     67.17 o 
  -3   9   5     5094.60     4909.33    220.11 o 
  -2   9   5     3001.62     2889.72    117.98 o 
  -1   9   5     5226.09     5031.78    192.30 o 
   0   9   5     4596.27     4735.80    165.26 o 
   1   9   5     4913.99     4667.08    167.75 o 
   2   9   5      330.77      335.25     43.83 o 
   3   9   5     6113.81     5908.62    242.50 o 
   4   9   5     4591.13     4751.56    147.26 o 
   5   9   5      876.59      914.30     57.70 o 
   6   9   5     1500.49     1417.48    182.05 o 
   7   9   5     1142.55     1190.73    197.90 o 
  -7  10   5      222.37      312.52     66.48 o 
  -6  10   5      316.15      358.93     63.21 o 
  -5  10   5      425.52      375.12     59.08 o 
  -4  10   5     7912.60     7697.52    338.78 o 
  -3  10   5      391.73      320.78     47.97 o 
  -2  10   5     1016.77     1036.41     69.32 o 
  -1  10   5      160.17      184.55     33.59 o 
   0  10   5     6496.31     6732.50    289.52 o 
   1  10   5      803.10      810.53     73.89 o 
   2  10   5     1292.04     1155.34     78.80 o 
   3  10   5     1108.01      995.16     58.56 o 
   4  10   5     1802.09     2100.21    116.08 o 
   5  10   5     1238.09      997.49    160.95 o 
   6  10   5     1358.39     1345.14    201.60 o 
   7  10   5     1338.11     1290.02    190.49 o 
  -7  11   5      546.60      582.15     76.82 o 
  -6  11   5     2375.67     2139.91    164.40 o 
  -5  11   5     1872.64     1700.63    112.21 o 
  -4  11   5     1380.19     1499.03    112.47 o 
  -3  11   5     1644.06     1547.43     98.78 o 
  -2  11   5     1572.84     1452.53     82.16 o 
  -1  11   5     1016.86     1065.17     67.00 o 
   0  11   5     4698.50     4789.54    184.98 o 
   1  11   5     1596.89     1722.50    115.48 o 
   2  11   5       71.87      112.30     82.41 o 
   3  11   5     2648.17     2819.97    171.89 o 
   4  11   5     4699.27     4612.66    213.48 o 
   5  11   5      749.08      725.70    150.27 o 
   6  11   5     1339.42     1336.36    207.54 o 
   7  11   5      885.94      878.13    159.66 o 
  -7  12   5      408.64      477.00    184.20 o 
  -6  12   5      377.92      387.18    153.98 o 
  -5  12   5       48.83       63.55     61.66 o 
  -4  12   5     3048.79     2788.19    148.38 o 
  -3  12   5     1202.29      980.26     88.70 o 
  -2  12   5      111.57       76.90     53.82 o 
  -1  12   5      128.53      144.16     40.39 o 
   0  12   5     5220.29     5450.22    208.92 o 
   1  12   5     1401.30     1406.97     89.04 o 
   2  12   5      328.66      404.23     52.70 o 
   3  12   5      286.61      290.47     53.39 o 
   4  12   5     2103.62     2172.80    124.52 o 
   5  12   5      165.91       88.87    119.01 o 
   6  12   5      486.72      412.93    152.51 o 
  -6  13   5      683.83      723.46    178.78 o 
  -5  13   5     2462.16     2390.16    204.96 o 
  -4  13   5      163.58      151.74     64.24 o 
  -3  13   5     1042.34      710.81    186.70 o 
  -2  13   5      986.62      756.10     74.58 o 
  -1  13   5     4189.86     4034.04    163.79 o 
   0  13   5     4383.12     4605.42    209.61 o 
   1  13   5       41.15       58.82     66.65 o 
   2  13   5      626.82      715.28     72.17 o 
   3  13   5      815.89      784.26     83.53 o 
   4  13   5     2390.71     2471.97    299.86 o 
   5  13   5       50.83      -36.51    136.15 o 
   6  13   5      325.48      461.84    161.30 o 
  -5  14   5      107.02       94.30    117.89 o 
  -4  14   5      191.07      143.81     78.28 o 
  -3  14   5      850.25      679.37    112.90 o 
  -2  14   5     3024.14     2779.58    173.87 o 
  -1  14   5      470.55      504.13     70.44 o 
   0  14   5      295.06      343.52     55.72 o 
   1  14   5      611.88      709.86     73.63 o 
   2  14   5     1359.14     1472.59    105.15 o 
   3  14   5      867.81      827.23     86.89 o 
   4  14   5        1.56      -41.59     66.31 o 
   5  14   5      447.86      453.66    156.13 o 
  -5  15   5      820.27      518.16     96.19 o 
  -4  15   5      223.89      133.48    136.06 o 
  -3  15   5      671.86      606.35    177.40 o 
  -2  15   5       54.15        1.29     65.71 o 
  -1  15   5     1706.79     1545.10    250.43 o 
   0  15   5      822.00      937.12     88.61 o 
   1  15   5      399.34      442.21     65.28 o 
   2  15   5      625.02      578.27     55.80 o 
   3  15   5      823.80      845.66     83.19 o 
   4  15   5      496.40      471.14     75.27 o 
  -4  16   5      787.83      541.24     91.11 o 
  -3  16   5      537.72      470.28     87.32 o 
  -2  16   5     1432.22     1436.25    109.80 o 
  -1  16   5       42.41      -71.56    151.39 o 
   0  16   5     3332.33     3656.07    184.63 o 
   1  16   5      237.80      288.06     68.81 o 
   2  16   5      660.17      730.87     62.61 o 
   3  16   5      140.42      164.05     68.55 o 
  -2  17   5      994.06      934.19     94.56 o 
  -1  17   5     2216.26     2587.46    186.01 o 
   0  17   5      278.99      331.98     95.07 o 
   1  17   5      525.57      716.58     86.63 o 
  -1 -17   6      701.51      819.14    132.53 o 
   0 -17   6       93.22      248.19    118.41 o 
  -3 -16   6      239.60      193.59    108.25 o 
  -2 -16   6      325.39      436.18    113.93 o 
  -1 -16   6       17.35       50.64     91.97 o 
   0 -16   6     4566.62     4581.65    300.12 o 
   1 -16   6      187.73       91.97    107.90 o 
   2 -16   6      456.43      626.41     85.86 o 
  -4 -15   6      386.92      432.74    108.51 o 
  -3 -15   6     1637.35     1381.39    150.10 o 
  -2 -15   6     1231.76     1183.93    142.61 o 
  -1 -15   6      310.39      325.35     99.38 o 
   0 -15   6     1007.60      827.49     77.94 o 
   1 -15   6     2404.01     2443.47    137.53 o 
   2 -15   6     1789.03     2086.77    131.07 o 
   3 -15   6      309.98      422.92     79.57 o 
   4 -15   6      619.92      939.53    105.66 o 
  -5 -14   6       81.45      197.29     98.78 o 
  -4 -14   6      460.35      505.25    103.43 o 
  -3 -14   6      676.07      583.78    103.60 o 
  -2 -14   6      363.88      359.62     84.57 o 
  -1 -14   6       83.51       39.79     85.17 o 
   0 -14   6      463.57      322.16     96.54 o 
   1 -14   6      469.26      455.99     80.86 o 
   2 -14   6      143.63      183.86     68.29 o 
   3 -14   6      442.61      609.36    112.30 o 
   4 -14   6      411.35      701.33     89.99 o 
  -6 -13   6     1172.33     1261.18    146.05 o 
  -5 -13   6     2050.70     1917.38    166.29 o 
  -4 -13   6      547.10      501.11     97.23 o 
  -3 -13   6      724.19      695.65    100.24 o 
  -2 -13   6      988.66      910.68    118.07 o 
  -1 -13   6     4118.96     3903.75    173.09 o 
   0 -13   6       20.18      -82.84    125.47 o 
   1 -13   6     1975.66     2158.42    120.39 o 
   2 -13   6     1071.55     1204.94     99.38 o 
   3 -13   6     3430.72     4290.67    292.54 o 
   4 -13   6      328.69      425.76     76.21 o 
   5 -13   6     1953.56     2391.88    154.75 o 
  -6 -12   6     2617.84     2601.84    196.43 o 
  -5 -12   6        1.13       60.80     76.39 o 
  -4 -12   6      943.00     1016.95    121.68 o 
  -3 -12   6      793.88      781.68    111.95 o 
  -2 -12   6     7483.26     6781.24    397.69 o 
  -1 -12   6      323.97      275.92     39.18 o 
   0 -12   6     2329.20     2104.17    118.24 o 
   1 -12   6      275.37      216.41    138.56 o 
   2 -12   6     5684.19     6414.73    308.56 o 
   3 -12   6      341.83      365.65     67.00 o 
   4 -12   6     1609.86     1882.68    115.57 o 
   5 -12   6     1512.31     1715.87    105.58 o 
   6 -12   6     1103.66     1328.52    188.25 o 
  -7 -11   6      790.26     1032.02    134.77 o 
  -6 -11   6      871.38     1011.52    128.57 o 
  -5 -11   6     2743.24     2598.31    187.91 o 
  -4 -11   6     1438.21     1324.82    118.50 o 
  -3 -11   6     8192.50     7230.51    418.53 o 
  -2 -11   6      539.24      513.51     70.18 o 
  -1 -11   6     8335.28     7649.81    309.85 o 
   0 -11   6     1740.51     1465.70     70.96 o 
   1 -11   6    13865.70    13873.88    449.36 o 
   2 -11   6     3193.17     3585.46    166.03 o 
   3 -11   6     7332.90     7215.78    299.25 o 
   4 -11   6      243.27      208.49     56.32 o 
   5 -11   6     4345.10     4590.70    213.22 o 
   6 -11   6     2826.13     3273.11    292.28 o 
  -7 -10   6      970.17     1139.23    110.32 o 
  -6 -10   6     4825.82     4852.23    181.62 o 
  -5 -10   6     1715.08     1677.20     83.10 o 
  -4 -10   6     4298.96     4049.54    254.39 o 
  -3 -10   6      533.08      542.36     77.50 o 
  -2 -10   6    25165.32    23368.65   1298.46 o 
  -1 -10   6     1341.24     1206.23     72.77 o 
   0 -10   6     9860.10     9389.54    307.01 o 
   1 -10   6      365.48      377.36     50.21 o 
   2 -10   6    26645.03    26495.28    739.48 o 
   3 -10   6      860.85      892.51     50.55 o 
   4 -10   6     4044.24     4424.75    203.75 o 
   5 -10   6     1532.20     1611.33    134.69 o 
   6 -10   6     6314.25     6643.28    362.89 o 
   7 -10   6      293.87      363.15    176.71 o 
  -8  -9   6     1578.97     1767.97    130.55 o 
  -7  -9   6      543.00      675.41    115.40 o 
  -6  -9   6      578.84      562.77     52.70 o 
  -5  -9   6      916.60      913.70     62.61 o 
  -4  -9   6     4011.37     3667.36    137.01 o 
  -3  -9   6     5829.02     5193.94    304.25 o 
  -2  -9   6      678.06      675.84     67.43 o 
  -1  -9   6     3728.32     3470.75    147.86 o 
   0  -9   6     6048.51     6105.14    176.45 o 
   1  -9   6     6846.69     6796.66    195.57 o 
   2  -9   6     4628.24     4310.65    132.79 o 
   3  -9   6     4091.66     4206.44    129.17 o 
   4  -9   6     1406.07     1445.46     74.92 o 
   5  -9   6     1846.29     1889.65    112.81 o 
   6  -9   6     2960.16     2921.76    157.25 o 
   7  -9   6      526.03      392.26    159.57 o 
  -8  -8   6      547.51      657.24     84.65 o 
  -7  -8   6       61.62      100.50     47.19 o 
  -6  -8   6     4849.85     4948.17    393.47 o 
  -5  -8   6     1693.22     1703.04     77.25 o 
  -4  -8   6     2024.24     1984.64     83.02 o 
  -3  -8   6      647.10      548.22     59.51 o 
  -2  -8   6     5486.25     5128.92    298.39 o 
  -1  -8   6     1707.10     1578.00     77.16 o 
   0  -8   6     2391.71     2414.10     76.90 o 
   1  -8   6      487.20      513.51     31.00 o 
   2  -8   6     3360.42     3219.98     99.03 o 
   3  -8   6      467.41      489.23     32.81 o 
   4  -8   6     2074.94     2029.08    169.22 o 
   5  -8   6      712.90      713.65     80.17 o 
   6  -8   6     2475.20     2549.22    143.73 o 
   7  -8   6      449.26      505.93    154.67 o 
  -8  -7   6     1162.51     1347.55    102.31 o 
  -7  -7   6      287.26      385.72     84.65 o 
  -6  -7   6     3032.80     2860.88    115.65 o 
  -5  -7   6      928.78      972.43     56.75 o 
  -4  -7   6     2980.25     3163.23    118.50 o 
  -3  -7   6     2804.59     2691.40    100.15 o 
  -2  -7   6     3517.65     3368.53    120.74 o 
  -1  -7   6     4018.34     3999.85    234.58 o 
   0  -7   6     2086.66     2152.22     68.63 o 
   1  -7   6     7356.71     7123.98    203.06 o 
   2  -7   6     3128.07     3200.00    126.51 o 
   3  -7   6     5577.29     5378.92    181.53 o 
   4  -7   6      581.62      505.68     82.41 o 
   5  -7   6     3679.39     3533.44    165.69 o 
   6  -7   6     1070.11     1149.48     96.11 o 
   7  -7   6     1708.95     2130.00    191.61 o 
   8  -7   6      886.65     1076.80    181.71 o 
  -8  -6   6      776.08      856.60     81.81 o 
  -7  -6   6      301.35      375.90     68.29 o 
  -6  -6   6     2066.65     1998.16    216.07 o 
  -5  -6   6      298.44      296.07     35.48 o 
  -4  -6   6     5887.22     5474.42    192.04 o 
  -3  -6   6     1516.41     1418.85     60.20 o 
  -2  -6   6     1009.30     1036.93     48.48 o 
  -1  -6   6      171.99      218.56     40.13 o 
   0  -6   6    15106.93    15918.20    515.75 o 
   1  -6   6     4690.41     4533.17    151.91 o 
   2  -6   6      314.55      285.48     26.09 o 
   3  -6   6      761.34      916.80     61.83 o 
   4  -6   6     7406.81     8382.58    841.62 o 
   5  -6   6     1010.33      930.57     79.83 o 
   6  -6   6     1912.61     1978.18    119.10 o 
   7  -6   6      629.00      779.61    134.60 o 
   8  -6   6      658.03      965.88    155.10 o 
  -9  -5   6      409.14      350.15     79.49 o 
  -8  -5   6      615.46      603.42     73.72 o 
  -7  -5   6     1455.94     1420.66     95.33 o 
  -6  -5   6     3053.40     2937.26    226.83 o 
  -5  -5   6     9708.29     9169.59    315.10 o 
  -4  -5   6      147.80      143.99     48.14 o 
  -3  -5   6     7586.51     7031.93    239.15 o 
  -2  -5   6    14442.82    14469.55    485.52 o 
  -1  -5   6    26191.58    25868.09    863.75 o 
   0  -5   6    10417.39    10700.06    348.25 o 
   1  -5   6    11803.03    12427.21    973.63 o 
   2  -5   6    10342.33     9436.73    379.69 o 
   3  -5   6    20804.62    19225.07    767.38 o 
   4  -5   6     7498.65     7947.95    514.03 o 
   5  -5   6     6294.27     5974.07    290.82 o 
   6  -5   6     1013.64     1043.39     92.58 o 
   7  -5   6     3503.31     3605.09    179.55 o 
   8  -5   6     1469.61     1751.95    130.90 o 
  -9  -4   6      409.47      384.60     76.90 o 
  -8  -4   6     1600.81     1515.05     76.90 o 
  -7  -4   6     1498.94     1407.23     66.65 o 
  -6  -4   6     6874.15     6238.97    184.38 o 
  -5  -4   6      654.75      642.08     39.01 o 
  -4  -4   6    24000.81    23155.68    654.40 o 
  -3  -4   6     4903.31     4703.85    162.24 o 
  -2  -4   6    26042.44    25154.27    842.65 o 
  -1  -4   6       20.84       46.24     14.64 o 
   0  -4   6   109840.58   107115.19   3453.87 o 
   1  -4   6      526.30      558.12     47.45 o 
   2  -4   6    22749.78    21076.83    838.86 o 
   3  -4   6     3737.82     3876.45    164.22 o 
   4  -4   6    35141.88    33009.47   1312.59 o 
   5  -4   6      634.15      600.75     62.52 o 
   6  -4   6     4590.91     4740.45    212.10 o 
   7  -4   6      934.00      977.51     91.71 o 
   8  -4   6     4728.50     4942.22    231.48 o 
  -9  -3   6      351.73      276.95     51.33 o 
  -8  -3   6     1019.42      942.98     59.94 o 
  -7  -3   6     1370.53     1264.36     66.31 o 
  -6  -3   6     6062.38     5369.02    353.25 o 
  -5  -3   6     6741.25     6046.06    205.04 o 
  -4  -3   6     1529.46     1509.19     53.65 o 
  -3  -3   6    13687.66    13130.00    372.88 o 
  -2  -3   6     6209.13     6095.15    174.21 o 
  -1  -3   6    32495.55    32533.42   1082.57 o 
   0  -3   6      991.24     1027.28     44.18 o 
   1  -3   6    22929.40    24094.27   1289.68 o 
   2  -3   6      210.52      259.64     29.97 o 
   3  -3   6    20777.74    19655.22    784.09 o 
   4  -3   6     5039.29     5292.03    409.40 o 
   5  -3   6     5945.12     5798.31    248.02 o 
   6  -3   6     2193.38     2373.03    127.37 o 
   7  -3   6     2130.20     2387.84    217.27 o 
   8  -3   6     2034.51     2166.26    181.79 o 
  -9  -2   6      198.39      139.77     55.37 o 
  -8  -2   6     5163.05     4609.13    166.64 o 
  -7  -2   6     2059.27     1855.12     97.23 o 
  -6  -2   6     7228.92     6365.13    216.67 o 
  -5  -2   6     1813.93     1652.75     85.43 o 
  -4  -2   6    17743.79    16219.09    460.64 o 
  -3  -2   6     2713.72     2347.28    155.10 o 
  -2  -2   6    27901.12    26808.23    753.95 o 
  -1  -2   6     2008.09     1998.16     60.20 o 
   0  -2   6    21093.65    21042.21    602.64 o 
   1  -2   6       89.00      112.55     33.50 o 
   2  -2   6    30849.78    29872.42   1186.17 o 
   3  -2   6     2379.99     2737.90    120.22 o 
   4  -2   6     9984.09     9638.58    391.23 o 
   5  -2   6     1741.78     1707.09     94.99 o 
   6  -2   6    14007.20    14084.52    571.64 o 
   7  -2   6      227.50      231.83    102.05 o 
   8  -2   6     2370.45     2377.59    192.47 o 
  -9  -1   6      176.34      104.11     78.80 o 
  -8  -1   6      183.87      109.54     40.82 o 
  -7  -1   6     1038.13      968.47     57.78 o 
  -6  -1   6     3378.89     2802.57    102.39 o 
  -5  -1   6      839.33      755.59     35.31 o 
  -4  -1   6     6190.02     5963.82    171.46 o 
  -3  -1   6     8782.96     8370.52    237.94 o 
  -2  -1   6     3997.98     3825.03    182.57 o 
  -1  -1   6     7854.50     8200.70    324.75 o 
   0  -1   6    25717.64    25981.94    656.12 o 
   1  -1   6    21130.56    20885.83    830.68 o 
   2  -1   6     3202.73     3138.95    133.48 o 
   3  -1   6     9494.61     9118.53    368.49 o 
   4  -1   6     7611.28     7640.51    312.43 o 
   5  -1   6     6958.46     6698.40    279.36 o 
   6  -1   6     2457.92     2645.93    132.45 o 
   7  -1   6     2296.47     2377.33    172.15 o 
   8  -1   6      489.40      656.55    162.93 o 
  -9   0   6      140.60      101.10     45.99 o 
  -8   0   6      109.59       26.61     36.26 o 
  -7   0   6       61.67       41.25     30.66 o 
  -6   0   6       60.78        8.01     29.11 o 
  -5   0   6      883.75      864.35     46.76 o 
  -4   0   6     2050.64     2007.89     63.90 o 
  -3   0   6      387.49      399.15     22.30 o 
  -2   0   6     7413.40     7933.48    222.44 o 
  -1   0   6     8573.25     9374.12    263.77 o 
   0   0   6     3797.01     3930.44    101.62 o 
   1   0   6       82.32      215.12     36.51 o 
   2   0   6    14938.95    14988.31    598.85 o 
   3   0   6     3949.30     3947.92    166.98 o 
   4   0   6      778.40     1013.42    157.33 o 
   5   0   6       10.08       41.34     43.32 o 
   6   0   6     4223.79     4185.86    187.82 o 
   7   0   6      783.78      888.64     84.82 o 
   8   0   6       24.45      119.96     69.07 o 
  -9   1   6      203.43       83.62     46.68 o 
  -8   1   6      200.08      175.25     41.08 o 
  -7   1   6     1020.75      986.03     58.65 o 
  -6   1   6     3272.77     2923.91    106.61 o 
  -5   1   6      698.87      624.43     34.19 o 
  -4   1   6     6515.66     6230.18    197.81 o 
  -3   1   6     8159.30     7999.88    227.52 o 
  -2   1   6     3747.47     3839.67    130.04 o 
  -1   1   6     7324.73     7782.52    221.75 o 
   0   1   6    26015.15    28543.90    792.87 o 
   1   1   6    20492.71    21941.10    549.08 o 
   2   1   6     3437.79     3497.10    147.60 o 
   3   1   6     8983.70     8926.57    361.26 o 
   4   1   6     7420.01     7517.97    308.04 o 
   5   1   6     6717.50     6567.24    363.24 o 
   6   1   6     2325.26     2591.59    131.93 o 
   7   1   6     2194.14     2332.81    130.04 o 
   8   1   6      468.37      637.26     99.38 o 
  -9   2   6      239.28      180.07     44.69 o 
  -8   2   6     5308.29     4795.74    171.97 o 
  -7   2   6     1941.30     1888.71     82.33 o 
  -6   2   6     6822.73     6143.12    209.61 o 
  -5   2   6     1804.54     1616.06     59.33 o 
  -4   2   6    18622.21    17383.55    604.02 o 
  -3   2   6     2532.12     2502.63     70.79 o 
  -2   2   6    28157.40    28935.73   1499.72 o 
  -1   2   6     1936.71     2073.43     85.26 o 
   0   2   6    21904.47    22429.55   1022.72 o 
   1   2   6      115.79      160.52     15.76 o 
   2   2   6    31834.36    32859.11    882.78 o 
   3   2   6     2248.61     2984.54    163.62 o 
   4   2   6     9967.52    10176.12    412.67 o 
   5   2   6     1675.58     1743.60     96.19 o 
   6   2   6    14469.17    14887.64    602.30 o 
   7   2   6      236.19      252.32     92.06 o 
   8   2   6     2203.24     2289.58    133.65 o 
  -9   3   6      353.67      324.31     51.50 o 
  -8   3   6      994.34      937.72     77.76 o 
  -7   3   6     1321.63     1203.65     64.16 o 
  -6   3   6     5882.18     5282.38    165.86 o 
  -5   3   6     7230.28     6805.61    209.78 o 
  -4   3   6     1676.48     1553.28     72.77 o 
  -3   3   6    13496.61    13537.94    572.59 o 
  -2   3   6     6269.55     6118.92    235.36 o 
  -1   3   6    32055.82    33741.89   1274.78 o 
   0   3   6     1046.33     1013.94     48.14 o 
   1   3   6    22211.21    23517.54    742.50 o 
   2   3   6      219.48      316.13     18.08 o 
   3   3   6    20771.85    21826.73    686.86 o 
   4   3   6     4974.06     5415.78    227.69 o 
   5   3   6     6277.61     6241.72    262.05 o 
   6   3   6     2376.68     2603.56    130.55 o 
   7   3   6     2103.12     2315.59    128.31 o 
   8   3   6     2151.10     2163.59    136.15 o 
  -9   4   6      398.37      438.94     53.56 o 
  -8   4   6     1539.28     1475.78     74.23 o 
  -7   4   6     1507.07     1420.32     68.38 o 
  -6   4   6     6788.60     6174.72    193.25 o 
  -5   4   6      757.19      762.30     42.89 o 
  -4   4   6    23617.35    22414.22    944.53 o 
  -3   4   6     4869.12     4686.46    205.13 o 
  -2   4   6    25095.31    24380.69    814.40 o 
  -1   4   6       22.78       60.20     17.65 o 
   0   4   6   108681.65   112544.05   4255.01 o 
   1   4   6      580.18      641.74     32.81 o 
   2   4   6    21868.34    21471.07    678.94 o 
   3   4   6     3990.37     4168.98    137.87 o 
   4   4   6    34171.03    34948.56   1389.92 o 
   5   4   6      687.27      722.17     66.05 o 
   6   4   6     4498.12     4714.45    208.14 o 
   7   4   6      996.95     1102.64     91.97 o 
   8   4   6     4474.80     4529.55    209.78 o 
  -9   5   6      415.73      409.31     50.12 o 
  -8   5   6      769.24      727.94     55.03 o 
  -7   5   6     1457.24     1336.70     70.70 o 
  -6   5   6     3263.49     2885.07    153.80 o 
  -5   5   6     9656.40     8856.65    382.62 o 
  -4   5   6      147.79      160.69     60.63 o 
  -3   5   6     7547.94     7198.48    308.73 o 
  -2   5   6    15168.32    15079.17    451.77 o 
  -1   5   6    27385.64    26540.06   1002.83 o 
   0   5   6    10440.11    11010.33    419.13 o 
   1   5   6    12675.87    12225.18    463.82 o 
   2   5   6    10114.11     9544.80    305.37 o 
   3   5   6    21528.28    21960.56    691.86 o 
   4   5   6     7634.30     8551.97    339.38 o 
   5   5   6     6493.07     6401.47    268.77 o 
   6   5   6      994.32     1064.40     86.55 o 
   7   5   6     3709.49     3662.88    174.47 o 
   8   5   6     1451.65     1543.12    113.76 o 
  -8   6   6      749.61      743.44     61.92 o 
  -7   6   6      333.96      383.99     41.16 o 
  -6   6   6     2264.58     1925.74    153.80 o 
  -5   6   6      235.84      195.74     40.73 o 
  -4   6   6     5441.72     5206.86    229.41 o 
  -3   6   6     1486.77     1491.19     62.18 o 
  -2   6   6     1263.46     1214.41     53.22 o 
  -1   6   6      198.65      229.07     34.27 o 
   0   6   6    14760.09    15723.75    595.24 o 
   1   6   6     4489.58     4608.35    180.59 o 
   2   6   6      196.51      230.62     24.89 o 
   3   6   6      785.41      906.98     46.42 o 
   4   6   6     7386.79     9082.62    508.78 o 
   5   6   6     1039.24     1011.87     82.76 o 
   6   6   6     1679.81     1800.09    107.04 o 
   7   6   6      629.22      716.58     72.68 o 
   8   6   6      667.89      759.72     98.52 o 
  -8   7   6     1171.79     1221.65     71.39 o 
  -7   7   6      288.76      321.73     37.72 o 
  -6   7   6     3322.30     2605.97    159.66 o 
  -5   7   6      923.20      866.25     70.27 o 
  -4   7   6     2960.67     2846.24    134.94 o 
  -3   7   6     2753.72     2807.57    131.16 o 
  -2   7   6     3604.34     3576.50    113.33 o 
  -1   7   6     3720.92     3671.92    155.35 o 
   0   7   6     2131.26     2270.72     84.31 o 
   1   7   6     6970.70     6574.56    254.99 o 
   2   7   6     3217.15     3198.80    195.14 o 
   3   7   6     5630.08     5533.07    181.62 o 
   4   7   6      534.12     1095.75    184.12 o 
   5   7   6     3645.99     3290.94    152.25 o 
   6   7   6     1020.08     1001.62     85.34 o 
   7   7   6     1760.81     1943.91    109.11 o 
   8   7   6      884.97     1065.09    111.26 o 
  -8   8   6      541.64      543.74     54.60 o 
  -7   8   6       31.35       36.69     51.50 o 
  -6   8   6     5111.00     4566.41    214.86 o 
  -5   8   6     1884.10     1794.49    104.20 o 
  -4   8   6     1785.09     2079.71    226.14 o 
  -3   8   6      680.13      721.48     58.21 o 
  -2   8   6     5860.68     5833.27    218.74 o 
  -1   8   6     1805.34     1738.52     61.49 o 
   0   8   6     2276.65     2251.34     97.14 o 
   1   8   6      508.19      458.14     35.57 o 
   2   8   6     3412.21     3192.94    175.42 o 
   3   8   6      499.93      399.41     66.91 o 
   4   8   6     2260.72     2860.01    161.64 o 
   5   8   6      631.58      609.36     52.27 o 
   6   8   6     2356.52     2271.67    106.18 o 
   7   8   6      506.62      657.93    141.14 o 
  -8   9   6     1536.65     1448.82     82.16 o 
  -7   9   6      478.14      532.89     69.84 o 
  -6   9   6      600.36      429.38     61.31 o 
  -5   9   6      845.30      800.11     74.40 o 
  -4   9   6     3892.08     3730.82    176.71 o 
  -3   9   6     5693.72     5532.21    247.93 o 
  -2   9   6      599.74      647.85     49.26 o 
  -1   9   6     3422.54     3354.41    133.48 o 
   0   9   6     5870.02     5664.83    195.91 o 
   1   9   6     6789.17     6743.26    233.63 o 
   2   9   6     4683.90     4200.59    421.20 o 
   3   9   6     3831.51     3994.77    147.26 o 
   4   9   6     1423.85     1310.26     57.70 o 
   5   9   6     1723.07     1531.67    218.82 o 
   6   9   6     3038.48     2559.30    344.98 o 
   7   9   6      461.94      448.84    136.93 o 
  -7  10   6     1048.50     1066.55     96.36 o 
  -6  10   6     4612.61     4179.58    202.12 o 
  -5  10   6     1834.88     1744.81    108.08 o 
  -4  10   6     4194.55     4118.95    193.16 o 
  -3  10   6      593.32      581.20     59.42 o 
  -2  10   6    25542.06    24307.92   1032.36 o 
  -1  10   6     1412.77     1316.81     71.05 o 
   0  10   6    10197.63    10163.03    435.49 o 
   1  10   6      313.25      328.28     45.04 o 
   2  10   6    27398.06    26491.75   1670.14 o 
   3  10   6      862.65      950.12     58.56 o 
   4  10   6     4166.56     4107.76    151.48 o 
   5  10   6     1557.10     1319.91    211.42 o 
   6  10   6     6455.09     6111.94    488.97 o 
   7  10   6      329.54      437.30    142.18 o 
  -7  11   6      762.42      800.02     85.08 o 
  -6  11   6      875.94      898.71     92.49 o 
  -5  11   6     2756.07     2598.05    145.19 o 
  -4  11   6     1621.55     1547.60    104.63 o 
  -3  11   6     8160.89     7873.97    348.86 o 
  -2  11   6      460.81      475.79     56.32 o 
  -1  11   6     7900.72     7651.45    289.95 o 
   0  11   6     1811.35     1650.94     95.16 o 
   1  11   6    13590.52    14538.18    616.42 o 
   2  11   6     3251.38     3527.67    167.41 o 
   3  11   6     7110.26     6585.76    316.05 o 
   4  11   6      224.16      234.41     42.97 o 
   5  11   6     4459.85     4333.04    366.86 o 
   6  11   6     2951.06     2807.22    289.01 o 
  -6  12   6     2598.41     2590.99    151.91 o 
  -5  12   6       10.85       31.35     64.67 o 
  -4  12   6      926.92      892.34     89.30 o 
  -3  12   6      935.53      832.66     85.60 o 
  -2  12   6     7240.32     6495.25    293.66 o 
  -1  12   6      361.98      334.13     44.69 o 
   0  12   6     2318.66     2395.85    124.18 o 
   1  12   6      270.96      347.74     52.36 o 
   2  12   6     5621.72     6222.34    275.40 o 
   3  12   6      342.46      333.70     57.70 o 
   4  12   6     1658.22     1647.67    109.02 o 
   5  12   6     1684.24     1569.47    220.37 o 
   6  12   6     1161.17     1060.35    185.32 o 
  -6  13   6     1213.49     1078.09    237.34 o 
  -5  13   6     1903.91     1714.06    124.27 o 
  -4  13   6      595.52      480.96     74.66 o 
  -3  13   6      669.07      588.61    138.73 o 
  -2  13   6     1028.61      884.50     94.56 o 
  -1  13   6     4321.67     4193.27    168.62 o 
   0  13   6       24.43       34.27     47.88 o 
   1  13   6     2039.76     2301.55    123.75 o 
   2  13   6     1052.45     1239.22     69.67 o 
   3  13   6     3428.31     3301.10    256.28 o 
   4  13   6      348.42      318.20     66.40 o 
   5  13   6     1879.68     1943.65    228.64 o 
  -5  14   6       48.89        0.52     66.31 o 
  -4  14   6      518.14      415.60    136.75 o 
  -3  14   6      685.39      505.25    102.31 o 
  -2  14   6      371.28      298.82     67.52 o 
  -1  14   6       96.82       78.45     59.08 o 
   0  14   6      466.81      480.62     59.51 o 
   1  14   6      474.38      545.55     64.50 o 
   2  14   6      131.09      178.78     45.99 o 
   3  14   6      432.65      451.08     70.44 o 
   4  14   6      427.57      470.11    149.76 o 
  -4  15   6      382.44      176.02    125.04 o 
  -3  15   6     1622.50     1288.73    110.83 o 
  -2  15   6     1409.32     1164.21    102.13 o 
  -1  15   6      291.68      251.98     91.46 o 
   0  15   6      970.00      966.14     89.04 o 
   1  15   6     2287.38     2491.09    137.87 o 
   2  15   6     1865.47     2160.15    101.70 o 
   3  15   6      301.92      326.98     56.66 o 
   4  15   6      675.20      881.57    174.30 o 
  -3  16   6      281.81      121.85     77.76 o 
  -2  16   6      319.79      290.64     90.85 o 
  -1  16   6       25.71       31.43     84.05 o 
   0  16   6     4462.54     5015.42    293.57 o 
   1  16   6      191.94      225.63     68.12 o 
   2  16   6      417.95      582.58     62.78 o 
  -1  17   6      717.29      819.31    108.85 o 
   0  17   6       81.14      114.79     89.56 o 
  -2 -16   7     1981.38     1897.15    178.61 o 
  -1 -16   7       32.82       51.67    106.01 o 
   0 -16   7     2939.70     2843.57    218.05 o 
   1 -16   7       36.84       22.73    164.40 o 
   2 -16   7     1569.88     1814.13    156.04 o 
  -4 -15   7      199.65      256.71    109.11 o 
  -3 -15   7      209.73      210.21    105.58 o 
  -2 -15   7      359.45      413.01    105.75 o 
  -1 -15   7     1429.36     1328.60    148.55 o 
   0 -15   7      194.15      250.08    100.24 o 
   1 -15   7      344.93      367.03    164.57 o 
   2 -15   7       80.15       36.34     74.58 o 
   3 -15   7     1055.00     1335.75    113.76 o 
  -5 -14   7       79.53      144.16    102.74 o 
  -4 -14   7     1752.92     1698.22    161.55 o 
  -3 -14   7      171.74      177.49     96.79 o 
  -2 -14   7     1420.40     1285.55    141.06 o 
  -1 -14   7       64.11       43.66     77.07 o 
   0 -14   7      819.35      752.40    138.65 o 
   1 -14   7      154.01       -1.38    128.49 o 
   2 -14   7     1104.64     1303.72    103.08 o 
   3 -14   7      653.80      795.72     87.49 o 
   4 -14   7      131.91      151.65    204.35 o 
  -5 -13   7      298.23      285.99     97.91 o 
  -4 -13   7     1252.95     1129.59    133.91 o 
  -3 -13   7     1070.95      847.64    110.23 o 
  -2 -13   7      262.61      199.45     75.27 o 
  -1 -13   7     1080.97      980.35     82.67 o 
   0 -13   7     3727.32     3686.82    171.11 o 
   1 -13   7       51.56      -18.95    166.98 o 
   2 -13   7      618.03      529.27     92.06 o 
   3 -13   7     2507.21     2904.88    223.13 o 
   4 -13   7     2435.05     2839.00    205.30 o 
   5 -13   7       78.02      128.57     92.83 o 
  -6 -12   7      720.07      773.50    118.84 o 
  -5 -12   7      833.63      854.88    122.54 o 
  -4 -12   7     1343.99     1266.34    136.49 o 
  -3 -12   7      282.94      220.72     82.24 o 
  -2 -12   7      884.30      782.97    109.28 o 
  -1 -12   7     2314.54     2255.56    114.79 o 
   0 -12   7     3127.93     2747.20    108.51 o 
   1 -12   7      590.33      814.15     72.34 o 
   2 -12   7       24.43      -79.83    143.81 o 
   3 -12   7     2315.14     2404.46    136.41 o 
   4 -12   7      501.11     1110.90    124.18 o 
   5 -12   7      580.77      664.56    116.86 o 
  -7 -11   7     1186.53     1221.22    127.88 o 
  -6 -11   7     2204.83     2221.46    176.19 o 
  -5 -11   7       43.80       50.38     81.72 o 
  -4 -11   7       52.19       40.73     78.45 o 
  -3 -11   7     5890.88     5133.57    310.11 o 
  -2 -11   7     1158.39     1094.02    105.32 o 
  -1 -11   7       76.21      117.03     34.53 o 
   0 -11   7     2376.66     2304.22     91.97 o 
   1 -11   7     3501.30     3360.18    124.61 o 
   2 -11   7     1339.35     1391.64    116.34 o 
   3 -11   7      609.72      551.40     52.88 o 
   4 -11   7     1041.54     1078.87    111.18 o 
   5 -11   7      946.17     1055.79     94.13 o 
   6 -11   7     1628.45     1541.92    209.87 o 
  -7 -10   7     2059.31     2300.95    145.80 o 
  -6 -10   7     2998.11     3174.43    132.88 o 
  -5 -10   7     2212.03     2139.56     94.56 o 
  -4 -10   7     3360.12     3240.73    207.97 o 
  -3 -10   7     2272.46     2150.59    155.61 o 
  -1 -10   7     1459.86     1393.79     66.14 o 
   0 -10   7     6143.02     6220.36    208.75 o 
   1 -10   7      374.80      436.09     37.55 o 
   2 -10   7     1219.43     1199.34     78.80 o 
   3 -10   7     1925.91     2045.95     86.20 o 
   4 -10   7     1313.30     1357.97     92.66 o 
   5 -10   7      171.86      176.71    117.03 o 
   6 -10   7     2791.44     2799.22    158.11 o 
  -7  -9   7     1254.69     1519.27    152.17 o 
  -6  -9   7     2659.85     2629.82    200.39 o 
  -5  -9   7     1318.84     1218.20     68.55 o 
  -4  -9   7       47.54       55.63     36.34 o 
  -3  -9   7     5269.96     5021.45    297.53 o 
  -2  -9   7     2782.05     2646.70    173.61 o 
  -1  -9   7     5469.81     5317.52    220.37 o 
   0  -9   7     2208.91     2211.56     86.20 o 
   1  -9   7     2220.08     2492.30    109.20 o 
   2  -9   7      944.79      914.90     65.28 o 
   3  -9   7     3035.66     2838.31    106.70 o 
   4  -9   7     1633.67     1723.45     81.47 o 
   5  -9   7      985.45      991.46     69.93 o 
   6  -9   7      467.59      501.11     75.09 o 
   7  -9   7      342.92      221.15    162.67 o 
  -8  -8   7      537.84      549.08     81.47 o 
  -7  -8   7      957.75      991.72    203.23 o 
  -6  -8   7     2443.72     2496.26    115.83 o 
  -5  -8   7      164.94      137.01     38.24 o 
  -4  -8   7     6911.35     6374.34    223.47 o 
  -3  -8   7      345.06      335.34     32.81 o 
  -2  -8   7     5115.32     5046.34    294.86 o 
  -1  -8   7     1904.87     1832.73    124.18 o 
   0  -8   7    19696.51    19620.17    635.28 o 
   1  -8   7      459.59      577.50     50.98 o 
   2  -8   7     1222.65     1177.13     88.10 o 
   3  -8   7     4869.40     4680.69    161.55 o 
   4  -8   7     5912.30     6303.04    350.41 o 
   5  -8   7      676.80      743.53     56.58 o 
   6  -8   7      480.60      527.72    134.94 o 
   7  -8   7     1893.98     1718.88    226.14 o 
  -8  -7   7     1915.96     1888.96    118.50 o 
  -7  -7   7      374.77      393.72     57.10 o 
  -6  -7   7     1271.08     1165.16    115.74 o 
  -5  -7   7      250.42      262.40     36.34 o 
  -4  -7   7     3062.34     3005.64    113.85 o 
  -3  -7   7     3428.75     3269.84    119.44 o 
  -2  -7   7     6568.28     6275.74    216.41 o 
  -1  -7   7     1303.91     1295.71     95.59 o 
   0  -7   7     4708.24     4631.86    156.99 o 
   1  -7   7     1037.48      972.34     48.40 o 
   2  -7   7    10037.29     9195.52    301.84 o 
   3  -7   7     1581.38     1629.84     93.09 o 
   4  -7   7     3186.75     3485.13    523.76 o 
   5  -7   7      968.81      885.10     78.19 o 
   6  -7   7     3314.35     3243.32    165.86 o 
   7  -7   7      722.08      894.32    182.83 o 
  -8  -6   7     3383.38     3366.38    174.39 o 
  -7  -6   7      372.35      311.40     52.53 o 
  -6  -6   7     1860.42     1575.07     74.58 o 
  -5  -6   7      711.02      716.83     47.28 o 
  -4  -6   7    10368.10     9934.14    338.87 o 
  -3  -6   7     2147.82     2035.45     80.17 o 
  -2  -6   7     2460.98     2420.04     90.16 o 
  -1  -6   7      157.55      140.37     26.70 o 
   0  -6   7     6974.91     6922.99    228.55 o 
   1  -6   7     3032.85     2886.28    102.22 o 
   2  -6   7     3419.44     3361.47    117.20 o 
   3  -6   7     1879.92     1684.95     86.29 o 
   4  -6   7      588.83      521.78     78.45 o 
   5  -6   7     1412.30     1254.63     89.48 o 
   6  -6   7     2357.40     2730.32    145.11 o 
   7  -6   7     1164.19     1111.59    135.63 o 
   8  -6   7     1630.74     1956.31    250.00 o 
  -8  -5   7     4399.38     4323.82    205.99 o 
  -7  -5   7      254.60      210.99     48.91 o 
  -6  -5   7     1085.48      912.15    101.96 o 
  -5  -5   7     2621.23     2569.03    101.10 o 
  -4  -5   7     6844.64     6896.64    237.34 o 
  -3  -5   7     7077.64     6277.03    214.77 o 
  -2  -5   7      202.89      200.22     21.01 o 
  -1  -5   7     1665.35     1690.81     65.97 o 
   0  -5   7     2086.38     2093.75     78.02 o 
   1  -5   7      570.90      648.20     50.46 o 
   2  -5   7      153.48      153.03     30.40 o 
   3  -5   7      371.20      403.97     40.04 o 
   4  -5   7      293.51      250.51     65.36 o 
   5  -5   7       53.76       13.61     50.72 o 
   6  -5   7      502.30      486.04     67.77 o 
   7  -5   7     1314.93     1849.70    161.99 o 
   8  -5   7      575.25      926.61    247.24 o 
  -9  -4   7     3129.41     2943.63    157.33 o 
  -8  -4   7     1837.34     1658.78     84.05 o 
  -7  -4   7     2194.43     2048.02     86.63 o 
  -6  -4   7     4342.08     3942.50    141.14 o 
  -5  -4   7     8861.59     8421.24    244.05 o 
  -4  -4   7     6363.79     6695.04    285.39 o 
  -3  -4   7     4667.05     4226.68    147.17 o 
  -2  -4   7     2196.82     2073.68     76.64 o 
  -1  -4   7     6114.24     6266.01    183.26 o 
   0  -4   7     6055.86     6329.99    166.20 o 
   1  -4   7     1203.04     1222.08     91.28 o 
   2  -4   7      399.20      388.13     55.46 o 
   3  -4   7     4610.11     4279.56    181.02 o 
   4  -4   7     3254.84     3278.02    328.88 o 
   5  -4   7      205.60      214.17     55.55 o 
   6  -4   7      461.04      572.42     90.25 o 
   7  -4   7     1011.89     1013.07     95.42 o 
   8  -4   7     3515.37     3597.95    186.53 o 
  -9  -3   7      618.03      472.52     52.70 o 
  -8  -3   7     1504.98     1327.66     74.23 o 
  -7  -3   7      929.01      781.77     56.41 o 
  -6  -3   7     2402.33     1953.29     79.31 o 
  -5  -3   7     3669.07     3138.86    228.81 o 
  -4  -3   7     4966.84     4911.31    143.64 o 
  -3  -3   7    10806.56    10051.77    285.13 o 
  -2  -3   7     5258.29     5206.43    150.10 o 
  -1  -3   7     2022.84     2086.00    148.81 o 
   0  -3   7    14504.68    15568.74    444.88 o 
   1  -3   7     5257.50     5031.70    207.02 o 
   2  -3   7    12157.33    11190.15    449.70 o 
   3  -3   7      641.16      806.48     57.10 o 
   4  -3   7     6345.01     5901.30    246.55 o 
   5  -3   7      857.43      866.07     75.35 o 
   6  -3   7     4192.20     3945.86    181.96 o 
   7  -3   7       99.17      198.24     99.21 o 
   8  -3   7     1491.58     1616.15    127.54 o 
  -9  -2   7     1577.35     1295.71     75.95 o 
  -8  -2   7     1163.76      935.48     64.24 o 
  -7  -2   7     2887.46     2602.09    100.07 o 
  -6  -2   7     6138.02     5283.42    180.84 o 
  -5  -2   7     2710.06     2492.47     85.51 o 
  -4  -2   7     2180.54     2344.78     94.30 o 
  -3  -2   7     6944.53     6693.75    191.44 o 
  -2  -2   7    23539.94    23710.96    669.38 o 
  -1  -2   7     2528.13     2974.72    110.40 o 
   0  -2   7     4004.18     4188.79    124.01 o 
   1  -2   7    12352.91    12425.92    497.58 o 
   2  -2   7    22000.63    21213.24    844.97 o 
   3  -2   7     2771.34     3177.87    138.56 o 
   4  -2   7      567.22      499.99     68.46 o 
   5  -2   7     5996.20     5582.67    280.14 o 
   6  -2   7     4934.04     4730.21    210.30 o 
   7  -2   7      643.00      694.27     76.13 o 
   8  -2   7      109.89      181.45    120.74 o 
  -9  -1   7      230.91      129.43     48.40 o 
  -8  -1   7      253.81      177.31     42.28 o 
  -7  -1   7     1001.98      834.12     53.05 o 
  -6  -1   7     9141.19     7855.20    264.12 o 
  -5  -1   7      619.44      622.88     68.12 o 
  -4  -1   7     3453.98     3631.88    107.99 o 
  -3  -1   7     6869.31     6602.29    189.20 o 
  -2  -1   7     6903.20     6921.78    197.03 o 
  -1  -1   7      152.23      178.43     14.47 o 
   0  -1   7     7179.04     7295.61    185.84 o 
   1  -1   7     1744.08     1861.15    116.60 o 
   2  -1   7     4906.99     4973.91    205.65 o 
   3  -1   7      770.06      985.86     81.21 o 
   4  -1   7     2525.89     2426.07    114.53 o 
   5  -1   7     2236.66     1973.19    123.32 o 
   6  -1   7     1894.05     1911.53    110.40 o 
   7  -1   7      263.95      274.97    105.75 o 
   8  -1   7      458.86      668.78    150.27 o 
  -9   0   7       78.12       27.64     46.59 o 
  -8   0   7     1292.71     1117.96     67.52 o 
  -7   0   7     1327.34     1181.17     63.04 o 
  -6   0   7    12603.64    11204.70    372.80 o 
  -5   0   7        4.56        2.76     23.77 o 
  -4   0   7     1678.09     1668.76     56.41 o 
  -3   0   7     1397.93     1377.09     46.16 o 
  -2   0   7    11641.61    12149.40    398.37 o 
  -1   0   7      988.09     1061.13     36.86 o 
   0   0   7      378.30      387.87     17.48 o 
   1   0   7      951.95     1011.35     35.31 o 
   2   0   7       64.63      106.53     28.42 o 
   3   0   7     1173.49     1234.74     69.93 o 
   4   0   7     1423.78     1960.44    407.93 o 
   5   0   7     1511.90     1469.92     88.70 o 
   6   0   7     1764.83     1853.83    109.28 o 
   7   0   7      280.98      334.48     85.26 o 
   8   0   7     1454.70     1457.87    122.20 o 
  -9   1   7      227.08      150.88     73.20 o 
  -8   1   7      186.06      139.77     40.47 o 
  -7   1   7     1049.94      946.76    102.74 o 
  -6   1   7     9267.19     7687.01    259.30 o 
  -5   1   7      575.25      500.34     38.49 o 
  -4   1   7     3060.18     3149.28     94.30 o 
  -3   1   7     6908.86     6341.01    181.28 o 
  -2   1   7     7163.88     7260.05    240.09 o 
  -1   1   7       70.56       98.52     17.22 o 
   0   1   7     7039.97     7638.53    214.52 o 
   1   1   7     1504.76     1645.34     55.72 o 
   2   1   7     4924.52     5002.85    207.02 o 
   3   1   7      856.65      985.17     64.24 o 
   4   1   7     2683.90     2608.81    122.03 o 
   5   1   7     2143.55     2044.23    107.13 o 
   6   1   7     1735.93     1744.12    104.03 o 
   7   1   7      224.25      198.84     97.05 o 
   8   1   7      519.79      686.18    150.53 o 
  -9   2   7     1539.63     1294.50     79.57 o 
  -8   2   7     1172.57     1049.33     66.91 o 
  -7   2   7     2905.84     2654.80    104.63 o 
  -6   2   7     6202.58     5175.94    179.73 o 
  -5   2   7     2652.78     2520.28    100.58 o 
  -4   2   7     2165.04     2071.96     77.16 o 
  -3   2   7     7422.53     7270.38    207.28 o 
  -2   2   7    23404.83    23537.96    685.75 o 
  -1   2   7     2459.08     3036.64    250.17 o 
   0   2   7     4013.94     4228.58    250.94 o 
   1   2   7    12748.52    13915.82    463.82 o 
   2   2   7    21578.28    21393.83    852.55 o 
   3   2   7     2737.96     3332.28    171.46 o 
   4   2   7      561.56      664.65     88.36 o 
   5   2   7     5924.33     5838.70    248.45 o 
   6   2   7     5295.85     5075.02    222.35 o 
   7   2   7      632.15      671.54     73.03 o 
   8   2   7      117.69      165.60     73.29 o 
  -9   3   7      582.25      497.06     55.20 o 
  -8   3   7     1633.04     1494.72     77.68 o 
  -7   3   7      960.66      816.64     52.19 o 
  -6   3   7     2429.01     1992.91     80.61 o 
  -5   3   7     3747.97     3448.62    115.83 o 
  -4   3   7     4634.64     4546.69    143.30 o 
  -3   3   7    11049.04    10215.82    388.13 o 
  -2   3   7     5483.61     5438.86    210.73 o 
  -1   3   7     2197.63     2224.65    156.56 o 
   0   3   7    14337.58    15124.46    572.67 o 
   1   3   7     5451.88     5397.18    174.30 o 
   2   3   7    11859.67    11778.41    319.06 o 
   3   3   7      787.56      847.82     62.43 o 
   4   3   7     6725.56     6702.44    278.85 o 
   5   3   7      863.61      939.70     76.82 o 
   6   3   7     3810.52     3769.66    175.68 o 
   7   3   7       90.46      276.52     94.21 o 
   8   3   7     1561.04     1683.58    228.04 o 
  -9   4   7     3055.56     2763.82    117.38 o 
  -8   4   7     1770.55     1631.99     81.81 o 
  -7   4   7     2015.03     1912.30     82.67 o 
  -6   4   7     4093.67     3772.93    125.82 o 
  -5   4   7     8638.50     8014.77    246.55 o 
  -4   4   7     6479.02     7152.75    564.06 o 
  -3   4   7     4432.38     4249.50    147.26 o 
  -2   4   7     2093.97     2127.94    122.11 o 
  -1   4   7     6093.16     6317.76    243.28 o 
   0   4   7     6454.11     7017.11    269.80 o 
   1   4   7     1333.66     1365.46     81.72 o 
   2   4   7      333.14      379.77     27.73 o 
   3   4   7     4696.11     4866.70    172.66 o 
   4   4   7     3275.32     3673.99    315.88 o 
   5   4   7      199.39      253.53     51.33 o 
   6   4   7      514.61      652.50     67.26 o 
   7   4   7     1155.57     1230.17    133.48 o 
   8   4   7     3529.99     3440.27    172.23 o 
  -8   5   7     4433.41     4113.27    152.68 o 
  -7   5   7      262.07      232.51     40.99 o 
  -6   5   7     1115.81      962.52     53.22 o 
  -5   5   7     2490.26     2363.90    117.81 o 
  -4   5   7     7078.08     6824.04    295.98 o 
  -3   5   7     7021.76     7576.10    889.15 o 
  -2   5   7      246.29      252.49     35.57 o 
  -1   5   7     1820.87     1769.43     78.80 o 
   0   5   7     1933.02     2049.92     86.81 o 
   1   5   7      451.92      590.76     95.07 o 
   2   5   7       96.89       97.48     22.05 o 
   3   5   7      331.57      332.32     24.20 o 
   5   5   7       42.39       15.33     48.74 o 
   6   5   7      468.21      637.00     69.07 o 
   7   5   7     1260.03     1522.19    306.23 o 
   8   5   7      612.06      826.55     86.89 o 
  -8   6   7     3503.83     3006.15    118.84 o 
  -7   6   7      327.26      285.99     38.58 o 
  -6   6   7     1847.98     1680.82    165.09 o 
  -5   6   7      785.35      754.29     65.19 o 
  -4   6   7    11002.77    10495.27    448.49 o 
  -3   6   7     1969.24     1891.81     75.44 o 
  -2   6   7     2480.53     2384.39     86.81 o 
  -1   6   7      106.49      144.42     24.11 o 
   0   6   7     6974.49     7054.40    271.61 o 
   1   6   7     2906.01     2928.39    120.05 o 
   2   6   7     3448.98     3494.43    119.53 o 
   3   6   7     1996.03     2035.28     64.76 o 
   4   6   7      464.31      855.65    146.83 o 
   5   6   7     1572.13     1548.72     95.33 o 
   6   6   7     2357.39     2693.29    136.49 o 
   7   6   7     1273.40     1324.47    104.72 o 
   8   6   7     1454.54     1457.61    141.23 o 
  -8   7   7     1802.89     1688.74     84.05 o 
  -7   7   7      326.99      377.10     46.50 o 
  -6   7   7     1069.01      946.08     79.23 o 
  -5   7   7      355.10      329.65     48.74 o 
  -4   7   7     3105.23     3059.89    144.93 o 
  -3   7   7     3183.33     3117.07    145.19 o 
  -2   7   7     6048.46     5796.76    179.21 o 
  -1   7   7     1520.34     1535.20     76.56 o 
   0   7   7     4884.70     4946.87    193.76 o 
   1   7   7      731.80      842.13    127.45 o 
   2   7   7     9977.78     9484.70    364.88 o 
   3   7   7     1466.20     1893.01     91.63 o 
   4   7   7     3145.49     3652.20    304.85 o 
   5   7   7      924.87      818.80     78.02 o 
   6   7   7     3392.70     3279.40    159.32 o 
   7   7   7      707.75      817.50     79.31 o 
  -8   8   7      524.88      508.52     55.37 o 
  -7   8   7      894.89      842.74     84.05 o 
  -6   8   7     2514.86     2318.08    128.14 o 
  -5   8   7      159.68      131.76     65.36 o 
  -4   8   7     6685.59     6282.80    278.24 o 
  -3   8   7      317.00      343.43     40.91 o 
  -2   8   7     5290.03     5059.60    191.26 o 
  -1   8   7     1855.26     1779.17     70.18 o 
   0   8   7    19965.15    19969.03    669.30 o 
   1   8   7      451.65      407.59     50.38 o 
   2   8   7     1384.21     1344.62     71.74 o 
   3   8   7     4698.64     4608.09    154.84 o 
   4   8   7     5814.95     6038.92    254.30 o 
   5   8   7      690.30      675.33     63.73 o 
   6   8   7      442.68      441.17     57.96 o 
   7   8   7     1700.74     1738.69    133.82 o 
  -7   9   7     1348.54     1391.47    106.61 o 
  -6   9   7     2560.22     2399.81    196.95 o 
  -5   9   7     1387.72     1222.42     90.77 o 
  -4   9   7       22.44       40.22     46.33 o 
  -3   9   7     5484.20     5373.93    242.25 o 
  -2   9   7     2599.27     2603.30    128.74 o 
  -1   9   7     5416.45     5222.53    229.67 o 
   0   9   7     2310.53     2260.56    114.79 o 
   1   9   7     2098.80     2213.62    126.33 o 
   2   9   7      889.21      916.28     65.36 o 
   3   9   7     3171.03     2796.89    247.33 o 
   4   9   7     1708.52     1554.06     83.53 o 
   5   9   7      957.96      931.09     70.70 o 
   6   9   7      477.87      503.87     75.78 o 
   7   9   7      392.45      421.97     84.48 o 
  -7  10   7     2157.06     2199.07    140.11 o 
  -6  10   7     3038.93     2909.36    157.77 o 
  -5  10   7     2223.71     2184.43    126.76 o 
  -4  10   7     3361.44     3412.45    168.79 o 
  -3  10   7     2275.85     2266.76    121.42 o 
  -2  10   7     3297.77     3166.85    152.94 o 
  -1  10   7     1270.24     1165.84     76.30 o 
   0  10   7     5979.53     5641.40    250.69 o 
   1  10   7      271.07      238.46     46.76 o 
   2  10   7     1246.75     1328.26     79.40 o 
   3  10   7     1897.27     1857.27     82.67 o 
   4  10   7     1395.90     1204.08     99.98 o 
   5  10   7      228.98      143.04     61.40 o 
   6  10   7     2649.16     2360.88    187.48 o 
  -7  11   7     1232.54     1186.08    107.65 o 
  -6  11   7     2146.51     1900.93    120.39 o 
  -5  11   7       85.88       38.92     61.57 o 
  -4  11   7       34.74       50.12     55.98 o 
  -3  11   7     6200.26     5791.42    265.58 o 
  -2  11   7     1192.75     1033.74    131.33 o 
  -1  11   7      100.79       45.38     40.56 o 
   0  11   7     2384.28     2252.12    119.44 o 
   1  11   7     3878.93     3939.74    185.06 o 
   2  11   7     1271.63     1465.36     94.56 o 
   3  11   7      561.19      571.81     38.41 o 
   4  11   7     1118.55     1036.07     90.51 o 
   5  11   7      901.12      856.60     92.23 o 
   6  11   7     1616.68     1399.91    219.17 o 
  -6  12   7      695.50      689.71     84.91 o 
  -5  12   7      702.67      612.63     78.88 o 
  -4  12   7     1328.05     1138.20     90.77 o 
  -3  12   7      264.34      189.63     59.33 o 
  -2  12   7     1048.98      803.29     88.36 o 
  -1  12   7     2274.06     2181.76    260.85 o 
   0  12   7     3229.24     2963.78    148.12 o 
   1  12   7      592.13      642.69     68.98 o 
   2  12   7       48.55       62.35     94.13 o 
   3  12   7     2264.09     2218.96    141.66 o 
   4  12   7      514.54      535.13    143.38 o 
   5  12   7      568.01      596.53    157.16 o 
  -5  13   7      328.35      256.71     75.09 o 
  -4  13   7     1270.92     1099.19    132.10 o 
  -3  13   7     1125.79      812.42    106.27 o 
  -2  13   7      258.93      148.72     56.84 o 
  -1  13   7      887.59      807.86    100.41 o 
   0  13   7     3648.86     3879.55    184.72 o 
   1  13   7      109.33       77.76     54.34 o 
   2  13   7      605.26      648.54     68.98 o 
   3  13   7     2292.09     2460.43    170.77 o 
   4  13   7     2452.23     2550.94    271.78 o 
   5  13   7       45.61       44.26    145.02 o 
  -5  14   7      100.31       33.93     77.94 o 
  -4  14   7     1936.72     1546.05    126.25 o 
  -3  14   7      166.31       50.12     74.49 o 
  -2  14   7     1425.54     1099.79     98.86 o 
  -1  14   7       64.57      -20.84     71.13 o 
   0  14   7      907.56     1070.26     89.13 o 
   1  14   7      181.15      137.79     59.42 o 
   2  14   7     1055.68     1230.78     77.25 o 
   3  14   7      638.10      763.77     59.42 o 
   4  14   7       94.99       31.17    140.46 o 
  -4  15   7      189.24        9.56     78.02 o 
  -3  15   7      241.42      109.97     74.40 o 
  -2  15   7      349.20      147.43     65.79 o 
  -1  15   7     1470.90     1443.40    131.59 o 
   0  15   7      198.20      266.27     81.38 o 
   1  15   7      371.13      377.02     67.43 o 
   2  15   7       91.49      186.27     54.60 o 
   3  15   7     1044.39     1132.86    201.86 o 
  -2  16   7     1974.67     1781.92    207.80 o 
  -1  16   7       39.00       50.89     80.86 o 
   0  16   7     3050.56     3229.97    210.64 o 
   1  16   7       46.71       41.85     69.84 o 
   2  16   7     1618.22     1925.82    104.63 o 
  -1 -16   8      629.60      653.71    109.97 o 
   0 -16   8      723.54      900.86    130.04 o 
   1 -16   8      138.05      250.43    112.73 o 
  -3 -15   8     1965.46     1714.23    172.32 o 
  -2 -15   8      295.06      400.44     97.05 o 
  -1 -15   8      796.18      771.52    106.96 o 
   0 -15   8      732.77      670.93    104.03 o 
   1 -15   8     2548.08     2727.91    208.92 o 
   2 -15   8     2024.54     2077.56    357.73 o 
  -4 -14   8     1171.12     1158.78    146.40 o 
  -3 -14   8      572.06      637.61    112.47 o 
  -2 -14   8     2088.73     1911.61    116.60 o 
  -1 -14   8      784.91      763.85     99.81 o 
   0 -14   8     2302.81     2114.50    174.39 o 
   1 -14   8      471.85      411.03    165.26 o 
   2 -14   8     1817.05     1972.24    160.95 o 
   3 -14   8      372.53      601.01    111.18 o 
   4 -14   8      787.12     1116.59    150.36 o 
  -5 -13   8      274.37      365.22    100.50 o 
  -4 -13   8      873.09     1026.77    136.49 o 
  -3 -13   8     2368.46     2191.15    176.71 o 
  -2 -13   8      310.73      254.56     78.19 o 
  -1 -13   8      840.69      961.75     85.34 o 
   0 -13   8     1156.40     1066.12     87.75 o 
   1 -13   8     2050.18     1902.48    200.13 o 
   2 -13   8      183.79      315.53     91.20 o 
   3 -13   8      595.66      725.88    105.66 o 
   4 -13   8      282.05      405.01     98.78 o 
  -6 -12   8     1360.62     1384.32    150.19 o 
  -5 -12   8      249.10      321.99     95.93 o 
  -4 -12   8     2355.31     2292.42    178.35 o 
  -3 -12   8      669.66      619.01     95.68 o 
  -2 -12   8     1214.66     1106.94    122.20 o 
  -1 -12   8      318.73      344.21     66.83 o 
   0 -12   8     2429.93     2303.36    117.81 o 
   1 -12   8      771.25      778.84     66.57 o 
   2 -12   8       81.63      122.80     78.71 o 
   3 -12   8      434.11      418.87     86.63 o 
   4 -12   8      206.33      295.90     94.21 o 
   5 -12   8      771.32      857.63    110.49 o 
  -6 -11   8     1440.56     1383.98    111.69 o 
  -5 -11   8       71.90      147.69     87.15 o 
  -4 -11   8      565.20      704.00     89.22 o 
  -3 -11   8      623.62      614.70     81.38 o 
  -2 -11   8     3986.71     3783.79    239.75 o 
  -1 -11   8      164.81      254.65     50.72 o 
   0 -11   8      699.96      695.13     64.33 o 
   1 -11   8      484.19      476.31     51.93 o 
   2 -11   8     4734.74     4570.03    195.83 o 
   3 -11   8      136.80      108.68     73.03 o 
   4 -11   8      142.36      127.97     77.94 o 
   5 -11   8      474.17      460.46     98.86 o 
   6 -11   8     1208.64     1176.52    109.54 o 
  -7 -10   8      929.78      972.86     75.95 o 
  -6 -10   8     2019.08     1729.99     91.03 o 
  -5 -10   8      704.85      656.64     54.00 o 
  -4 -10   8       94.42      117.12     73.20 o 
  -3 -10   8     4229.56     3813.93    234.75 o 
  -2 -10   8      789.00      684.88     98.26 o 
  -1 -10   8      801.02      924.29     94.04 o 
   0 -10   8      480.10      542.02     51.76 o 
   1 -10   8     6711.49     6799.41    277.47 o 
   2 -10   8      186.03      196.26     36.51 o 
   3 -10   8      873.22      863.15     58.21 o 
   4 -10   8      900.37     1087.22    225.28 o 
   5 -10   8     2465.81     2434.77    136.84 o 
   6 -10   8      352.79      366.43     83.02 o 
  -7  -9   8       41.28       81.12     52.01 o 
  -6  -9   8      856.31      673.86     58.21 o 
  -5  -9   8     1225.65     1118.48     69.32 o 
  -4  -9   8      891.68      884.50     60.37 o 
  -3  -9   8     1002.78      834.81     90.51 o 
  -2  -9   8     2532.00     2420.30    164.14 o 
  -1  -9   8     2573.15     2484.72    116.43 o 
   0  -9   8     1650.37     1590.57     88.18 o 
   1  -9   8      516.40      650.61     92.32 o 
   2  -9   8     4325.38     3920.11    138.48 o 
   3  -9   8     1822.93     1814.30     80.17 o 
   4  -9   8     3497.27     3337.79    125.56 o 
   5  -9   8      318.30      321.56     53.65 o 
   6  -9   8      965.33      958.05     89.48 o 
  -7  -8   8     1098.72     1163.18     98.69 o 
  -6  -8   8     3398.35     3279.23    132.88 o 
  -5  -8   8     1932.74     1884.92     84.39 o 
  -4  -8   8     5116.70     4793.85    172.92 o 
  -3  -8   8     3433.16     3292.84    122.37 o 
  -2  -8   8     5988.18     5826.21    337.75 o 
  -1  -8   8     1238.03     1268.32     77.68 o 
   0  -8   8     8061.89     8081.77    267.82 o 
   1  -8   8      867.44      896.90     52.44 o 
   2  -8   8     4498.06     4212.39    146.40 o 
   3  -8   8      237.67      226.83     36.34 o 
   4  -8   8     1570.69     1604.87     99.21 o 
   5  -8   8      447.06      452.80     54.00 o 
   6  -8   8     1394.95     1327.49    107.47 o 
   7  -8   8        4.07     -215.89    163.36 o 
  -8  -7   8     1087.77     1016.60    100.50 o 
  -7  -7   8     1167.04     1194.26     94.21 o 
  -6  -7   8     1332.80     1299.93    103.08 o 
  -5  -7   8     2382.15     2435.12    101.70 o 
  -4  -7   8     4401.11     4153.22    150.88 o 
  -3  -7   8     4229.11     4089.07    146.83 o 
  -2  -7   8      684.79      678.25     45.30 o 
  -1  -7   8     7002.22     7233.27    292.62 o 
   0  -7   8     4877.16     4924.05    167.67 o 
   1  -7   8     5437.93     5619.53    188.51 o 
   2  -7   8      439.58      378.91     34.53 o 
   3  -7   8     4923.37     4412.61    153.20 o 
   4  -7   8      452.23      478.29     55.03 o 
   5  -7   8     1823.17     1632.08    104.89 o 
   6  -7   8      195.44      230.19     88.36 o 
   7  -7   8     1186.55     1263.85    118.50 o 
  -8  -6   8     1033.17      963.04     87.15 o 
  -7  -6   8      402.33      330.17     53.91 o 
  -6  -6   8     2417.09     2289.41    214.60 o 
  -5  -6   8      173.89      203.23     49.43 o 
  -4  -6   8     2765.30     2688.73    102.74 o 
  -3  -6   8      955.37      885.54     49.00 o 
  -2  -6   8     6001.65     5807.26    201.60 o 
  -1  -6   8      477.47      499.13     32.98 o 
   0  -6   8     1049.17     1129.59    101.62 o 
   1  -6   8     1918.65     1890.77     73.72 o 
   2  -6   8     5146.56     4820.11    201.94 o 
   3  -6   8     1054.09      956.24     66.48 o 
   4  -6   8      427.72      412.67     51.76 o 
   5  -6   8     3210.70     2940.45    145.28 o 
   6  -6   8     1255.38     1246.45    100.07 o 
   7  -6   8      364.26      470.63    150.88 o 
  -8  -5   8       37.24       52.53     62.87 o 
  -7  -5   8       49.54       32.90     47.02 o 
  -6  -5   8      707.36      718.04    117.38 o 
  -5  -5   8       31.54       40.73     32.81 o 
  -4  -5   8     4180.76     4086.83    145.88 o 
  -3  -5   8      667.65      609.10     39.27 o 
  -2  -5   8      990.31     1063.80     49.69 o 
  -1  -5   8      573.29      664.13     35.05 o 
   0  -5   8    21216.94    21160.54    684.45 o 
   1  -5   8      994.83      981.90     61.57 o 
   2  -5   8     3361.22     3074.53    135.46 o 
   3  -5   8     1759.09     1899.30     97.74 o 
   4  -5   8    12104.89    11012.14    447.46 o 
   5  -5   8      336.13      361.95     78.97 o 
   6  -5   8     1374.76     1331.53    101.53 o 
   7  -5   8       92.66      102.39     74.66 o 
  -8  -4   8     1135.88     1077.06     71.65 o 
  -7  -4   8      108.05      103.25     35.14 o 
  -6  -4   8     3154.49     2820.74    124.52 o 
  -5  -4   8     2846.69     2711.12     88.27 o 
  -4  -4   8     3410.81     3446.73    105.23 o 
  -3  -4   8     2518.86     2433.57     89.91 o 
  -2  -4   8      703.49      751.19     39.70 o 
  -1  -4   8    15643.62    16041.17    460.64 o 
   0  -4   8     2230.21     2342.20     86.37 o 
   1  -4   8     3464.56     3416.41    208.66 o 
   2  -4   8      264.58      246.72     36.51 o 
   3  -4   8    10014.80     9139.97    371.42 o 
   4  -4   8      312.41      315.01     68.81 o 
   5  -4   8     1770.93     1560.60     95.07 o 
   6  -4   8     1614.86     1632.77    107.21 o 
   7  -4   8     2160.21     2103.48    135.03 o 
   8  -4   8      286.70      362.29    117.81 o 
  -8  -3   8      539.72      473.73     46.07 o 
  -7  -3   8      896.11      886.91     54.60 o 
  -6  -3   8     1548.05     1361.76     65.97 o 
  -5  -3   8     3400.22     3230.49    100.33 o 
  -4  -3   8      486.56      598.77     69.93 o 
  -3  -3   8     1837.75     1788.29     59.25 o 
  -2  -3   8      901.95     1073.79     40.22 o 
  -1  -3   8     2661.80     2648.25     82.50 o 
   0  -3   8     4774.54     4943.52    157.77 o 
   1  -3   8      342.28      323.88     46.59 o 
   2  -3   8      139.81      157.77     34.53 o 
   3  -3   8     1010.37     1178.33     74.66 o 
   4  -3   8     2511.96     2499.79    164.22 o 
   5  -3   8      513.76      455.04     62.69 o 
   6  -3   8      357.46      365.39     65.19 o 
   7  -3   8      100.47      191.95    108.59 o 
   8  -3   8      230.14      320.18    136.93 o 
  -9  -2   8      469.46      266.01     51.24 o 
  -8  -2   8     2146.16     1856.50     87.32 o 
  -7  -2   8     2358.44     2044.06     85.08 o 
  -6  -2   8     9206.27     7822.48    262.05 o 
  -5  -2   8     2215.54     2029.85     68.12 o 
  -4  -2   8     5281.59     5058.65    148.46 o 
  -3  -2   8     7164.45     7150.51    205.04 o 
  -2  -2   8     8266.29     8732.98    280.65 o 
  -1  -2   8     4048.27     4394.44    172.49 o 
   0  -2   8     1914.64     1893.36     61.23 o 
   1  -2   8     7756.23     7624.23    309.67 o 
   2  -2   8      633.77      642.51     52.70 o 
   3  -2   8     3076.49     3021.57    134.69 o 
   4  -2   8     2292.53     2182.97    122.97 o 
   5  -2   8     1779.38     1560.00     93.69 o 
   6  -2   8     3375.83     3882.39    188.85 o 
   7  -2   8      319.82      350.67     70.79 o 
   8  -2   8     1766.81     1819.21    152.08 o 
  -9  -1   8      324.57      272.21     52.19 o 
  -8  -1   8     1124.43      921.27     64.59 o 
  -7  -1   8      695.94      653.71     79.05 o 
  -6  -1   8     2198.56     1915.57     77.07 o 
  -5  -1   8     2188.62     1952.17     77.07 o 
  -4  -1   8      977.26     1066.38     43.57 o 
  -3  -1   8     2827.27     2592.79    120.05 o 
  -2  -1   8    13731.58    14532.50    410.69 o 
  -1  -1   8     7473.64     7658.94    218.82 o 
   0  -1   8     3817.29     3906.16    101.36 o 
   1  -1   8     3744.04     4262.94    180.84 o 
   2  -1   8    12979.04    12460.79    500.85 o 
   3  -1   8     6242.42     6286.67    259.81 o 
   4  -1   8     3709.05     3252.10    146.83 o 
   5  -1   8     1551.22     1425.14     89.13 o 
   6  -1   8     3387.40     3228.51    155.70 o 
   7  -1   8      723.16      728.98     80.26 o 
   8  -1   8      562.93      603.25    100.58 o 
  -9   0   8      113.15       73.03     44.44 o 
  -8   0   8      366.45      259.56     43.92 o 
  -7   0   8        7.56      -21.01     31.09 o 
  -6   0   8     1932.11     1563.36     69.58 o 
  -5   0   8       77.37       82.07     26.09 o 
  -4   0   8     4547.83     4618.60    135.81 o 
  -3   0   8     1324.83     1298.46     45.81 o 
  -2   0   8     3556.91     3726.17    110.06 o 
  -1   0   8     3724.66     4305.74    127.45 o 
   0   0   8    20535.65    21806.67    610.39 o 
   1   0   8      675.21      760.24     76.99 o 
   2   0   8     2089.81     2063.44    103.00 o 
   3   0   8     7638.58     7297.77    375.30 o 
   4   0   8     6160.20     6404.65    385.29 o 
   5   0   8        7.64       41.16     47.97 o 
   6   0   8       93.36      140.46     59.42 o 
   7   0   8     1827.92     1708.72    113.24 o 
   8   0   8      494.72      523.76    154.49 o 
  -9   1   8      345.41      280.31     51.76 o 
  -8   1   8     1077.66      851.43     62.61 o 
  -7   1   8      638.64      567.42     91.63 o 
  -6   1   8     2277.84     1932.28     77.76 o 
  -5   1   8     2047.99     1827.48     74.23 o 
  -4   1   8      948.32      977.25     73.89 o 
  -3   1   8     2617.79     2535.96     77.59 o 
  -2   1   8    13781.13    14223.43    399.32 o 
  -1   1   8     7900.29     8410.91    238.11 o 
   0   1   8     3665.32     3929.32    113.24 o 
   1   1   8     4013.29     4400.81    120.13 o 
   2   1   8    12671.04    12490.07    502.32 o 
   3   1   8     6561.77     6515.83    269.54 o 
   4   1   8     3537.83     3295.07    149.07 o 
   5   1   8     1602.15     1501.87     94.73 o 
   6   1   8     3503.93     3425.54    165.00 o 
   7   1   8      684.42      738.88     77.76 o 
   8   1   8      497.94      584.99     93.52 o 
  -9   2   8      485.83      341.45     52.36 o 
  -8   2   8     2146.43     1902.23     88.27 o 
  -7   2   8     2439.72     2075.32     85.26 o 
  -6   2   8     9155.05     8095.98    272.99 o 
  -5   2   8     2174.59     1901.54     77.68 o 
  -4   2   8     5423.44     5061.06    173.27 o 
  -3   2   8     7318.31     7220.69    206.59 o 
  -2   2   8     7308.38     7653.08    218.74 o 
  -1   2   8     4246.86     4529.04    132.19 o 
   0   2   8     2147.68     2350.55     70.87 o 
   1   2   8     7861.29     8432.01    213.22 o 
   2   2   8      382.46      448.49     41.34 o 
   3   2   8     3365.86     3371.37    148.81 o 
   4   2   8     2089.96     2104.86    107.13 o 
   5   2   8     1764.44     1689.86     99.38 o 
   6   2   8     3527.75     3997.53    184.46 o 
   7   2   8      343.47      495.51    111.35 o 
   8   2   8     1710.69     1669.20    149.07 o 
  -8   3   8      566.84      526.34     49.95 o 
  -7   3   8      833.70      772.29     52.44 o 
  -6   3   8     1566.10     1409.81     64.16 o 
  -5   3   8     3537.98     3162.28    114.02 o 
  -4   3   8      423.66      483.80     55.98 o 
  -3   3   8     1571.03     1549.58     52.53 o 
  -2   3   8      936.65     1224.58    214.52 o 
  -1   3   8     2924.21     2921.59    118.75 o 
   0   3   8     4717.57     4877.55    190.66 o 
   1   3   8      284.14      339.73     39.27 o 
   2   3   8       74.11      112.73     18.95 o 
   3   3   8     1042.69     1147.93    131.67 o 
   4   3   8     2582.09     2660.57    127.19 o 
   5   3   8      622.82      683.59     66.14 o 
   6   3   8      233.45      341.11     64.76 o 
   7   3   8       65.60      145.71     97.23 o 
   8   3   8      240.67      373.75    141.32 o 
  -8   4   8     1223.69     1146.38     71.65 o 
  -7   4   8       68.36       75.52     39.10 o 
  -6   4   8     3026.43     2553.09    100.76 o 
  -5   4   8     2692.82     2553.27     89.04 o 
  -4   4   8     3837.81     3530.60    125.56 o 
  -3   4   8     2329.08     2427.45    233.46 o 
  -2   4   8      580.86      604.37     44.26 o 
  -1   4   8    15244.88    15979.94    606.26 o 
   0   4   8     2395.45     2547.58    105.92 o 
   1   4   8     3411.66     3511.05    188.51 o 
   2   4   8      337.72      381.24     28.07 o 
   3   4   8     9891.55     9719.28    395.62 o 
   4   4   8      287.86      395.79     71.91 o 
   5   4   8     1739.81     1789.50    104.63 o 
   6   4   8     1719.41     1819.99    111.00 o 
   7   4   8     2178.90     2253.06    130.72 o 
   8   4   8      254.07      467.96    144.42 o 
  -8   5   8       35.88       68.20     61.40 o 
  -7   5   8       44.91      105.06     37.37 o 
  -6   5   8      695.51      598.08     41.68 o 
  -5   5   8       33.74       49.00     29.45 o 
  -4   5   8     4272.00     4091.91    185.06 o 
  -3   5   8      570.64      529.27     46.07 o 
  -2   5   8     1009.83     1049.33     56.23 o 
  -1   5   8      734.56      813.63     50.12 o 
   0   5   8    21216.91    21621.78    819.05 o 
   1   5   8     1015.57     1062.59     55.80 o 
   2   5   8     3668.52     3592.26    121.77 o 
   3   5   8     1880.34     2124.58    282.38 o 
   4   5   8    12177.68    11781.08    479.41 o 
   5   5   8      342.70      344.38     60.54 o 
   6   5   8     1411.64     1451.32    102.13 o 
   7   5   8      137.60      240.09     90.25 o 
  -8   6   8     1008.09      973.55     69.84 o 
  -7   6   8      348.78      341.97     46.42 o 
  -6   6   8     2477.34     2229.38     84.91 o 
  -5   6   8      145.70      130.81     39.44 o 
  -4   6   8     2504.35     2421.25    119.27 o 
  -3   6   8      971.53     1024.61     58.90 o 
  -2   6   8     5894.38     5906.73    230.19 o 
  -1   6   8      345.65      421.45     47.79 o 
   0   6   8      852.44      846.52     50.89 o 
   1   6   8     2174.05     2113.38     91.89 o 
   2   6   8     5260.94     5204.36    204.61 o 
   3   6   8      962.37      957.01     71.22 o 
   4   6   8      469.81      550.03     58.56 o 
   5   6   8     2968.09     2836.16    140.46 o 
   6   6   8     1230.25     1367.01     99.72 o 
   7   6   8      314.90      447.63     78.02 o 
  -8   7   8      965.06      883.04     70.27 o 
  -7   7   8     1256.99     1376.92     75.87 o 
  -6   7   8     1194.00     1054.24    101.36 o 
  -5   7   8     2341.90     2204.75    114.62 o 
  -4   7   8     4154.01     3992.19    182.14 o 
  -3   7   8     4535.32     4304.53    193.25 o 
  -2   7   8      539.26      568.89     43.57 o 
  -1   7   8     6835.03     6677.47    258.35 o 
   0   7   8     4951.14     5101.11    200.13 o 
   1   7   8     5142.95     5339.82    210.21 o 
   2   7   8      328.16      321.73     61.57 o 
   3   7   8     5105.44     4732.44    203.58 o 
   4   7   8      400.33      555.71     58.30 o 
   5   7   8     1870.50     1800.44    109.20 o 
   6   7   8      192.55      239.06     64.76 o 
   7   7   8     1284.61     1340.57    110.49 o 
  -7   8   8     1031.45     1142.68     72.60 o 
  -6   8   8     3531.65     3168.74    298.39 o 
  -5   8   8     1877.95     1841.26    107.21 o 
  -4   8   8     4891.66     4775.93    216.93 o 
  -3   8   8     3562.40     3382.57    159.66 o 
  -2   8   8     6149.59     6041.33    326.04 o 
  -1   8   8     1254.20     1225.78     73.80 o 
   0   8   8     8039.59     7846.59    303.22 o 
   1   8   8      850.50      909.91     75.70 o 
   2   8   8     4493.49     4170.79    170.77 o 
   3   8   8      325.75      421.28     72.34 o 
   4   8   8     1633.40     1755.23    102.39 o 
   5   8   8      577.82      596.27     64.85 o 
   6   8   8     1333.58     1273.75    101.53 o 
   7   8   8       11.08       46.85    100.24 o 
  -7   9   8       58.67       89.30     66.74 o 
  -6   9   8      839.67      631.66     82.93 o 
  -5   9   8     1082.92      936.95     78.54 o 
  -4   9   8      978.29     1010.23     76.30 o 
  -3   9   8     1040.95     1076.71     77.59 o 
  -2   9   8     2385.36     2368.03    146.23 o 
  -1   9   8     2273.82     2206.73    111.87 o 
   0   9   8     1895.60     1785.71    100.24 o 
   1   9   8      661.31      546.24     54.00 o 
   2   9   8     4147.21     3827.27    283.32 o 
   3   9   8     1744.20     1720.09    135.29 o 
   4   9   8     3198.49     3027.17    174.99 o 
   5   9   8      338.20      332.84     54.94 o 
   6   9   8     1016.89      950.30     93.87 o 
  -7  10   8      876.79      806.14     85.51 o 
  -6  10   8     1996.96     1539.76    119.53 o 
  -5  10   8      630.44      565.01     64.33 o 
  -4  10   8      135.97      144.42     50.21 o 
  -3  10   8     3936.83     3718.16    176.02 o 
  -2  10   8      771.67      688.50     82.59 o 
  -1  10   8      742.80      742.84     69.07 o 
   0  10   8      606.09      582.41     58.21 o 
   1  10   8     6710.24     6796.48    302.96 o 
   2  10   8      187.33      155.27     51.67 o 
   3  10   8      850.05      881.83     82.67 o 
   4  10   8     1023.12     1307.42    175.76 o 
   5  10   8     2481.55     2128.37    329.31 o 
   6  10   8      382.00      410.43     90.42 o 
  -6  11   8     1431.60     1408.35    113.07 o 
  -5  11   8       82.56       62.87     63.98 o 
  -4  11   8      655.23      706.84     89.39 o 
  -3  11   8      666.04      643.81     71.56 o 
  -2  11   8     3957.93     3660.29    215.29 o 
  -1  11   8      158.54       49.86     58.13 o 
   0  11   8      704.35      620.21    121.77 o 
   1  11   8      503.81      458.48     56.84 o 
   2  11   8     4941.41     5206.52    238.46 o 
   3  11   8      120.54       61.92    117.29 o 
   4  11   8      161.51      150.53     57.44 o 
   5  11   8      497.34      469.94     73.97 o 
   6  11   8     1332.73     1131.74    134.51 o 
  -6  12   8     1282.78     1096.52    107.13 o 
  -5  12   8      237.37      240.09     65.19 o 
  -4  12   8     2480.35     2423.15    138.48 o 
  -3  12   8      684.00      601.95    150.70 o 
  -2  12   8     1193.77      960.28    102.91 o 
  -1  12   8      269.97      147.35     64.76 o 
   0  12   8     2447.28     2418.15    130.29 o 
   1  12   8      670.82      707.96     92.14 o 
   2  12   8      104.89       76.13     59.68 o 
   3  12   8      374.90      357.90    132.45 o 
   4  12   8      232.71       94.30    120.30 o 
   5  12   8      667.21      574.40    162.07 o 
  -5  13   8      276.96      217.87     77.50 o 
  -4  13   8      736.24      601.87     79.23 o 
  -3  13   8     2279.70     2009.10    121.25 o 
  -2  13   8      250.18       87.41     70.70 o 
  -1  13   8      856.69      723.64     84.22 o 
   0  13   8     1103.91     1031.59     90.94 o 
   1  13   8     2017.19     2127.59    126.42 o 
   2  13   8      217.49      212.97     62.52 o 
   3  13   8      612.02      564.67    146.05 o 
   4  13   8      284.91      229.33    130.55 o 
  -4  14   8     1093.95      845.15     91.63 o 
  -3  14   8      664.80      451.94     77.25 o 
  -2  14   8     2013.67     1551.56    132.71 o 
  -1  14   8      823.47      666.02     87.06 o 
   0  14   8     2293.63     2294.83    162.85 o 
   1  14   8      538.12      593.08     70.36 o 
   2  14   8     1879.71     2044.32     97.83 o 
   3  14   8      393.98      392.60    141.14 o 
   4  14   8      827.14      836.10    169.05 o 
  -3  15   8     1894.46     1294.59    111.78 o 
  -2  15   8      323.61      171.72     85.51 o 
  -1  15   8      767.63      627.44     91.63 o 
   0  15   8      731.54      727.34    101.19 o 
   1  15   8     2472.77     2791.81    157.94 o 
   2  15   8     1945.72     2189.60    119.62 o 
  -1  16   8      619.56      523.67     92.75 o 
   0  16   8      687.23      893.11    107.13 o 
   1  16   8      131.82      230.19     98.35 o 
  -2 -15   9      560.71      639.67    120.30 o 
  -1 -15   9     1344.29     1298.12    152.60 o 
   0 -15   9     1308.01     1310.00    154.75 o 
   1 -15   9      598.07      592.05    113.85 o 
  -4 -14   9      417.65      650.78    119.10 o 
  -3 -14   9      568.84      634.76    104.03 o 
  -2 -14   9     2689.88     2713.79    139.51 o 
  -1 -14   9      493.95      513.08    106.18 o 
   0 -14   9      522.70      517.47    104.89 o 
   1 -14   9     1094.83     1182.72    143.73 o 
   2 -14   9      879.63     1154.99    147.52 o 
   3 -14   9      366.72      484.23    107.56 o 
  -5 -13   9      382.38      530.48    110.06 o 
  -4 -13   9       45.25      105.84     99.98 o 
  -3 -13   9      240.92      233.20     86.98 o 
  -2 -13   9     1735.49     1540.97    105.15 o 
  -1 -13   9      989.98      932.21     87.75 o 
   0 -13   9      532.01      495.51     61.57 o 
   1 -13   9      514.75      657.41    102.82 o 
   2 -13   9     2155.74     2323.77    184.03 o 
   3 -13   9      549.44      624.86    104.89 o 
   4 -13   9      691.07      776.00    114.28 o 
  -5 -12   9       52.95      103.60     94.04 o 
  -4 -12   9      545.66      599.63    101.88 o 
  -3 -12   9      985.47      914.04    112.12 o 
  -2 -12   9      419.51      417.23     64.67 o 
  -1 -12   9      246.27      280.83     71.22 o 
   0 -12   9      572.29      589.21     61.83 o 
   1 -12   9      885.62      818.11     78.28 o 
   2 -12   9      557.52      549.25     95.42 o 
   3 -12   9      109.08      167.15     87.06 o 
   4 -12   9       60.65       81.81     95.24 o 
  -6 -11   9      595.37      475.71     64.33 o 
  -5 -11   9     1293.14     1295.02    138.39 o 
  -4 -11   9      158.36      182.74     85.86 o 
  -3 -11   9      125.60      203.49     71.91 o 
  -2 -11   9     1264.58     1336.18     92.75 o 
  -1 -11   9     1552.21     1456.83     92.75 o 
   0 -11   9      241.96      274.11     49.60 o 
   1 -11   9      178.98      223.13     47.28 o 
   2 -11   9     2671.10     2497.03    124.70 o 
   3 -11   9     2031.14     1993.94    147.17 o 
   4 -11   9      231.02      272.73     64.16 o 
   5 -11   9       77.53        8.18     68.29 o 
  -6 -10   9     2873.01     2918.75    188.25 o 
  -5 -10   9       60.27       95.24     57.35 o 
  -4 -10   9     3343.12     3153.24    211.50 o 
  -3 -10   9     1657.68     1432.89    130.21 o 
  -2 -10   9     4225.22     4138.24    255.77 o 
  -1 -10   9      753.06      872.79     76.82 o 
   0 -10   9     3682.53     3603.20    160.52 o 
   1 -10   9     1532.18     1571.80     88.18 o 
   2 -10   9     1351.24     1362.62     70.96 o 
   3 -10   9     2204.25     2030.63     89.30 o 
   4 -10   9     1985.95     1914.80     91.28 o 
   5 -10   9      216.74      149.33     67.77 o 
   6 -10   9       50.90     1132.26    123.92 o 
  -7  -9   9      584.77      643.20     77.59 o 
  -6  -9   9      215.32      230.02     66.57 o 
  -5  -9   9     2705.55     2727.65    113.59 o 
  -4  -9   9     1145.63     1218.03    189.80 o 
  -3  -9   9     2762.31     2767.09    185.67 o 
  -2  -9   9        8.53       63.12     63.55 o 
  -1  -9   9     4402.18     4646.50    198.33 o 
   0  -9   9     6745.57     6566.72    269.29 o 
   1  -9   9     5355.21     5432.23    186.01 o 
   2  -9   9      228.99      229.67     36.34 o 
   3  -9   9     2438.47     2209.75     92.58 o 
   4  -9   9     5838.08     5255.86    185.58 o 
   5  -9   9     1507.19     1387.77     85.86 o 
   6  -9   9      367.79      251.29     81.90 o 
  -7  -8   9       77.05       44.69     56.32 o 
  -6  -8   9      231.21      234.75     44.18 o 
  -5  -8   9      790.05      735.18     58.82 o 
  -4  -8   9     1817.08     1761.51     81.29 o 
  -3  -8   9      193.67      175.42     34.70 o 
  -2  -8   9      132.03      117.20     52.88 o 
  -1  -8   9     5393.63     5553.56    230.28 o 
   0  -8   9     1782.86     1818.26     78.37 o 
   1  -8   9      556.35      976.04    131.16 o 
   2  -8   9      135.88      116.77     35.14 o 
   3  -8   9     6835.58     6113.15    208.49 o 
   4  -8   9      147.29      183.00     85.51 o 
   5  -8   9      247.63      209.35     52.70 o 
   6  -8   9      634.23      691.52    103.17 o 
  -7  -7   9       46.25       14.12     58.30 o 
  -6  -7   9     1237.59     1075.85     70.44 o 
  -5  -7   9     1093.06     1047.09     65.19 o 
  -4  -7   9      910.60      964.33     58.30 o 
  -3  -7   9     1601.09     1482.58     67.86 o 
  -2  -7   9     1178.19     1163.26     56.58 o 
  -1  -7   9     1926.94     1917.99     98.35 o 
   0  -7   9    11659.31    11762.56    385.11 o 
   1  -7   9      257.22      285.22     39.87 o 
   2  -7   9     1867.08     1712.51     74.23 o 
   3  -7   9      847.14      717.01     54.17 o 
   4  -7   9     5741.38     4996.65    217.87 o 
   5  -7   9       49.70        5.68     94.90 o 
   6  -7   9     1078.19     1009.54     98.35 o 
   7  -7   9       72.64       63.21    197.55 o 
  -8  -6   9      441.27      474.76     66.48 o 
  -7  -6   9      142.43      169.39     52.53 o 
  -6  -6   9     5968.63     5751.80    257.14 o 
  -5  -6   9      547.24      583.44     44.44 o 
  -4  -6   9     1163.90     1200.46     61.49 o 
  -3  -6   9      660.52      716.75     44.61 o 
  -2  -6   9     8755.88     8625.77    405.87 o 
  -1  -6   9      723.76      762.13     40.04 o 
   0  -6   9     1297.41     1231.98     58.65 o 
   1  -6   9     1172.34     1198.14     57.53 o 
   2  -6   9     1822.61     1635.35     88.36 o 
   3  -6   9      191.51      175.42     43.40 o 
   4  -6   9     1457.21     1473.62    141.75 o 
   5  -6   9       86.93       90.08     61.49 o 
   6  -6   9      200.60      125.21     96.79 o 
   7  -6   9       25.75      104.20    113.42 o 
  -8  -5   9      102.31      109.63     58.30 o 
  -7  -5   9     1917.78     1847.46    111.78 o 
  -6  -5   9      753.38      710.20     70.96 o 
  -5  -5   9     2343.17     2490.66     98.00 o 
  -3  -5   9     5607.56     5501.72    192.21 o 
  -2  -5   9      642.58      643.81     45.56 o 
  -1  -5   9     3213.55     3465.76    107.65 o 
   0  -5   9      574.21      574.40     40.73 o 
   1  -5   9     3943.05     4055.22    173.52 o 
   2  -5   9       69.04       65.10     36.51 o 
   3  -5   9     2813.76     2513.57    118.32 o 
   4  -5   9       13.20       59.33     99.21 o 
   5  -5   9     1872.80     1639.57    103.17 o 
   6  -5   9      366.89      463.39    115.57 o 
   7  -5   9      855.03      852.90    140.37 o 
  -8  -4   9     1948.40     1889.74     90.94 o 
  -7  -4   9       54.24       83.96     41.68 o 
  -6  -4   9     1316.63     1279.43     66.91 o 
  -5  -4   9      710.37      723.21     44.69 o 
  -4  -4   9     7117.12     7384.66    213.83 o 
  -3  -4   9     3090.98     3042.58    145.62 o 
  -2  -4   9     1791.19     1797.25     71.13 o 
  -1  -4   9     1315.37     1453.99     53.48 o 
   0  -4   9     4642.63     4841.81    171.97 o 
   1  -4   9     1643.67     1755.05     88.10 o 
   2  -4   9      469.66      527.29     83.10 o 
   3  -4   9     1215.55     1120.20     72.08 o 
   4  -4   9       12.75       32.29     65.88 o 
   5  -4   9      616.57      583.87     65.79 o 
   6  -4   9     1156.65      925.75     85.69 o 
   7  -4   9      391.70      418.35     85.94 o 
  -8  -3   9      122.59      154.67     46.85 o 
  -7  -3   9      893.03      817.59     59.25 o 
  -6  -3   9     1077.57      984.31    105.66 o 
  -5  -3   9      697.74      692.72     39.53 o 
  -4  -3   9     1113.43     1299.24     64.07 o 
  -3  -3   9     3023.74     3023.55     92.75 o 
  -2  -3   9     5771.70     6132.01    177.40 o 
  -1  -3   9     2117.75     2229.81     72.77 o 
   0  -3   9     5843.06     6180.58    215.46 o 
   1  -3   9     2439.74     2540.52    116.17 o 
   2  -3   9    12038.88    11243.02    454.26 o 
   3  -3   9     4903.24     4970.90    292.97 o 
   4  -3   9     2153.22     2006.00    105.49 o 
   5  -3   9      644.65      537.11     62.00 o 
   6  -3   9     5619.18     5042.98    226.92 o 
   7  -3   9      863.31      945.99    210.64 o 
  -8  -2   9      146.21      112.04     44.95 o 
  -7  -2   9        7.75       15.24     33.59 o 
  -6  -2   9     2233.85     1818.69     76.99 o 
  -5  -2   9      169.79      177.92     46.42 o 
  -4  -2   9      960.64     1043.21     44.18 o 
  -3  -2   9     4108.44     4175.79    123.92 o 
  -2  -2   9     1847.36     1906.62     56.84 o 
   0  -2   9      207.52      267.48     32.38 o 
   1  -2   9    10615.37    10218.75    412.93 o 
   2  -2   9      577.19      515.32     73.37 o 
   3  -2   9      167.04      133.14     40.47 o 
   4  -2   9      382.08      357.64     72.17 o 
   5  -2   9     4231.83     3657.54    168.27 o 
   6  -2   9     1314.91     1632.08    107.30 o 
   7  -2   9       65.62      105.23    101.10 o 
  -8  -1   9      169.86      166.72     44.69 o 
  -7  -1   9     2205.08     1906.96     81.98 o 
  -6  -1   9      565.98      490.00     40.65 o 
  -5  -1   9     2410.86     2217.24     86.03 o 
  -4  -1   9      394.82      523.67     47.71 o 
  -3  -1   9     7865.27     7913.16    262.83 o 
  -2  -1   9     1918.35     2287.51    115.40 o 
  -1  -1   9     6289.56     6643.89    191.09 o 
   0  -1   9     1821.79     1948.47     65.97 o 
   1  -1   9     7269.36     7879.23    251.98 o 
   2  -1   9     6130.14     5734.58    238.63 o 
   3  -1   9     3484.19     3201.03    143.81 o 
   4  -1   9      603.57      652.93    150.36 o 
   5  -1   9     1142.97     1093.94     85.77 o 
   6  -1   9     2685.95     2511.16    134.08 o 
   7  -1   9      840.59      793.39    129.35 o 
  -8   0   9     3804.84     3337.19    129.09 o 
  -7   0   9      175.10      112.81     38.41 o 
  -6   0   9     2339.05     2140.08     87.32 o 
  -5   0   9     2059.47     1868.64     75.70 o 
  -4   0   9    13840.33    14063.08    399.75 o 
  -3   0   9     2531.81     2493.42     95.68 o 
  -2   0   9     1193.31     1328.35     59.51 o 
  -1   0   9      394.70      444.96     25.58 o 
   0   0   9     9681.98     9762.85    276.09 o 
   1   0   9      332.08      305.97     19.63 o 
   2   0   9      525.63      499.82     44.61 o 
   3   0   9      644.53      754.47     67.77 o 
   4   0   9      190.50      217.87     46.68 o 
   5   0   9      331.45      310.54     56.15 o 
   6   0   9     6607.80     6682.90    286.94 o 
   7   0   9       52.45      209.78     88.10 o 
  -8   1   9      131.10      119.87     43.14 o 
  -7   1   9     2078.34     1894.39     81.38 o 
  -6   1   9      576.50      430.58     37.63 o 
  -5   1   9     2154.89     1977.49     80.69 o 
  -3   1   9     7429.51     7453.98    213.57 o 
  -2   1   9     2121.04     2286.65     72.08 o 
  -1   1   9     5967.12     6577.06    187.82 o 
   0   1   9     1736.79     1955.19     60.88 o 
   1   1   9     7281.04     7604.94    194.28 o 
   2   1   9     6225.02     6048.39    251.46 o 
   3   1   9     3639.15     3356.56    152.51 o 
   4   1   9      572.06      685.23    153.03 o 
   5   1   9     1198.70     1150.77     85.86 o 
   6   1   9     2804.54     2700.87    140.71 o 
  -8   2   9      149.82      163.02     44.61 o 
  -7   2   9       18.79        8.96     34.62 o 
  -6   2   9     2113.45     1821.97     79.49 o 
  -5   2   9      120.08      114.10     29.45 o 
  -4   2   9      797.01      823.45     46.50 o 
  -3   2   9     4117.04     4229.70    124.70 o 
  -2   2   9     1642.59     1697.27     57.78 o 
  -1   2   9        4.71       42.54     19.12 o 
   0   2   9      175.90      244.83     18.26 o 
   1   2   9    10671.40    11455.21    416.55 o 
   2   2   9      553.03      749.30    139.85 o 
   3   2   9      151.71      145.19     42.71 o 
   4   2   9      329.34      319.92     71.48 o 
   5   2   9     4285.34     3977.81    182.39 o 
   6   2   9     1353.91     1729.99    140.03 o 
   7   2   9       51.82      114.10     70.27 o 
  -8   3   9      188.51      183.43     42.71 o 
  -7   3   9      875.05      769.62     65.62 o 
  -6   3   9     1198.83      854.36     73.29 o 
  -5   3   9      712.63      590.93     47.36 o 
  -4   3   9      991.78     1027.20     53.74 o 
  -3   3   9     2924.04     2807.57     87.92 o 
  -2   3   9     6164.75     6216.14    179.38 o 
  -1   3   9     1996.77     2071.36     90.25 o 
   0   3   9     5818.98     6230.70    242.07 o 
   1   3   9     2378.77     2602.18    108.33 o 
   2   3   9    12022.41    11415.86    461.67 o 
   3   3   9     4753.13     5327.59    504.81 o 
   4   3   9     2242.48     2186.07    113.50 o 
   5   3   9      657.91      636.57     66.40 o 
   6   3   9     5464.16     5276.96    235.87 o 
   7   3   9      848.68      973.63    178.61 o 
  -8   4   9     2019.08     1944.34     91.89 o 
  -7   4   9       39.77       41.94     35.22 o 
  -6   4   9     1198.67     1071.12     59.85 o 
  -5   4   9      679.09      620.38     47.71 o 
  -4   4   9     7271.59     7027.62    237.77 o 
  -3   4   9     3166.84     2812.74    161.99 o 
  -2   4   9     1560.36     1569.64     74.84 o 
  -1   4   9     1184.90     1273.58     65.10 o 
   0   4   9     4625.92     4792.73    189.28 o 
   1   4   9     1577.31     1663.17     76.13 o 
   2   4   9      458.16      666.11     86.72 o 
   3   4   9     1208.22     1166.10     79.92 o 
   5   4   9      611.51      635.28     68.38 o 
   6   4   9     1191.96     1220.61    101.96 o 
   7   4   9      362.30      465.80     80.43 o 
  -8   5   9      117.97      181.53     47.97 o 
  -7   5   9     2041.04     1884.06     84.48 o 
  -6   5   9      840.76      747.49     54.60 o 
  -5   5   9     2635.74     2523.99     99.64 o 
  -4   5   9      423.13      527.81     62.18 o 
  -3   5   9     5594.19     5303.05    209.52 o 
  -2   5   9      705.07      835.93    112.90 o 
  -1   5   9     3524.76     3718.85    150.70 o 
   0   5   9      533.43      565.53     41.51 o 
   1   5   9     4204.94     4382.64    174.21 o 
   2   5   9       38.97       74.92     39.96 o 
   3   5   9     2671.90     2810.58    132.45 o 
   4   5   9       26.59       83.96     51.93 o 
   5   5   9     1764.04     1710.19    109.97 o 
   6   5   9      399.21      454.35    110.66 o 
   7   5   9      806.38      928.85    129.43 o 
  -8   6   9      463.72      487.51     54.34 o 
  -7   6   9      151.39      194.11     45.64 o 
  -6   6   9     6102.11     5547.71    193.76 o 
  -5   6   9      694.90      647.77     71.99 o 
  -4   6   9     1113.45     1135.19     90.16 o 
  -3   6   9      617.07      621.76     51.93 o 
  -2   6   9     9045.01     8949.74    344.81 o 
  -1   6   9      783.23      758.69     51.58 o 
   0   6   9     1234.71     1188.41     62.95 o 
   1   6   9     1211.54     1285.29     66.31 o 
   2   6   9     1704.06     1544.84    120.13 o 
   3   6   9      251.68      225.37     49.86 o 
   4   6   9     1443.43     1702.09    289.78 o 
   5   6   9       90.51      161.55     62.18 o 
   6   6   9      180.58      291.33     69.41 o 
   7   6   9       46.64      187.13     74.40 o 
  -7   7   9       19.96       62.09     45.64 o 
  -6   7   9     1242.88     1131.31    188.42 o 
  -5   7   9     1030.42     1074.48     79.74 o 
  -4   7   9      951.26      963.82     87.49 o 
  -3   7   9     1447.71     1403.01    101.10 o 
  -2   7   9     1228.53     1170.24     65.19 o 
  -1   7   9     1843.92     1815.85     83.19 o 
   0   7   9    11390.80    11292.45    432.30 o 
   1   7   9      290.96      439.45     88.70 o 
   2   7   9     1965.84     1806.81    132.88 o 
   3   7   9      877.24      777.29     74.58 o 
   4   7   9     5748.48     5216.50    227.35 o 
   5   7   9       69.42       98.26     61.31 o 
   6   7   9     1023.94     1068.02    101.88 o 
   7   7   9       87.23      183.08     78.19 o 
  -7   8   9       77.46      139.68     48.23 o 
  -6   8   9      249.69      225.19     57.70 o 
  -5   8   9      851.38      788.57     76.30 o 
  -4   8   9     1654.62     1599.70     93.26 o 
  -3   8   9      205.38      252.67     54.08 o 
  -2   8   9      154.45      172.66     47.28 o 
  -1   8   9     5903.25     5916.72    258.00 o 
   0   8   9     1655.07     1650.68     80.35 o 
   1   8   9      672.15      619.87     75.35 o 
   2   8   9      159.92      226.92     61.66 o 
   3   8   9     6833.31     6196.08    364.36 o 
   5   8   9      236.73      232.95     61.75 o 
   6   8   9      592.06      618.83    102.31 o 
  -7   9   9      523.93      492.07     55.80 o 
  -6   9   9      224.04      234.41     63.73 o 
  -5   9   9     2573.06     2502.03    133.74 o 
  -4   9   9     1242.37     1308.80     91.28 o 
  -3   9   9     2710.72     2611.48    161.64 o 
  -2   9   9       30.01       78.28     48.48 o 
  -1   9   9     4346.07     4180.95    189.89 o 
   0   9   9     6837.09     6849.01    303.04 o 
   1   9   9     5187.84     5153.47    206.85 o 
   2   9   9      239.91      249.57     65.53 o 
   3   9   9     2450.39     2299.05    164.14 o 
   4   9   9     5883.26     4781.19    294.17 o 
   5   9   9     1536.60     1309.66     97.48 o 
   6   9   9      380.73      432.99    108.25 o 
  -6  10   9     2987.69     2692.26    218.56 o 
  -5  10   9       36.99       79.66     61.31 o 
  -4  10   9     3124.84     3034.83    155.87 o 
  -3  10   9     1680.85     1547.43    119.19 o 
  -2  10   9     4352.88     4215.23    239.49 o 
  -1  10   9      640.38      633.90     83.27 o 
   0  10   9     3653.85     3521.91    167.67 o 
   1  10   9     1346.73     1251.19    178.95 o 
   2  10   9     1455.38     1512.03    184.46 o 
   3  10   9     2110.72     1859.25    117.98 o 
   4  10   9     2030.81     1771.76    120.56 o 
   5  10   9      220.43      223.13     72.60 o 
   6  10   9       54.17     1205.37    136.06 o 
  -6  11   9      616.46      533.49     85.43 o 
  -5  11   9     1319.48     1238.61    105.49 o 
  -4  11   9      194.33      272.56     63.81 o 
  -3  11   9      157.68      174.99     66.14 o 
  -2  11   9     1301.51     1153.36    104.20 o 
  -1  11   9     1577.40     1402.06    114.45 o 
   0  11   9      201.43      123.66     49.34 o 
   1  11   9      189.36      150.62     81.12 o 
   2  11   9     2741.37     2651.44    256.11 o 
   3  11   9     1954.43     1999.71    214.77 o 
   4  11   9      214.24      215.29     65.62 o 
   5  11   9       72.30       49.69     67.34 o 
  -5  12   9       43.25        4.13     73.11 o 
  -4  12   9      506.61      452.63     72.51 o 
  -3  12   9     1049.17      819.74    101.36 o 
  -2  12   9      369.12      206.42     68.03 o 
  -1  12   9      152.90       82.93     72.34 o 
   0  12   9      510.82      370.04    124.09 o 
   1  12   9      924.51      838.95     84.48 o 
   2  12   9      488.80      476.40    130.21 o 
   3  12   9       48.58       16.28    124.27 o 
   4  12   9       53.56       87.49    121.68 o 
  -5  13   9      370.55      287.89     79.49 o 
  -4  13   9       59.24       -3.01     71.65 o 
  -3  13   9      246.05       96.71     75.95 o 
  -2  13   9     1816.13     1379.33    122.20 o 
  -1  13   9     1026.02      813.37     90.77 o 
   0  13   9      498.69      331.38     75.70 o 
   1  13   9      562.13      538.57     69.24 o 
   2  13   9     2149.26     2172.63    237.08 o 
   3  13   9      562.71      455.30    143.13 o 
   4  13   9      688.49      551.58    143.38 o 
  -4  14   9      418.98      246.47     80.43 o 
  -3  14   9      620.71      353.59     84.31 o 
  -2  14   9     2480.95     1925.05    147.69 o 
  -1  14   9      487.04      327.76     80.35 o 
   0  14   9      518.44      405.78     81.12 o 
   1  14   9     1058.71     1066.04    107.56 o 
   2  14   9      782.78      862.46    150.36 o 
   3  14   9      376.31      304.25    144.68 o 
  -2  15   9      571.44      427.31     91.97 o 
  -1  15   9     1290.31     1008.34    115.91 o 
   0  15   9     1324.65     1124.08    132.53 o 
   1  15   9      580.56      669.04     99.46 o 
  -3 -14  10      970.09     1090.41    101.70 o 
  -2 -14  10     1400.83     1468.80    104.89 o 
  -1 -14  10       74.31      119.53     99.98 o 
   0 -14  10      594.29      597.82    112.04 o 
   1 -14  10     1115.55     1234.22    150.10 o 
   2 -14  10      718.48      803.64    118.15 o 
  -4 -13  10      242.83      402.68    107.04 o 
  -3 -13  10     1159.26     1207.96    146.74 o 
  -2 -13  10      297.08      344.55     69.24 o 
  -1 -13  10       74.03       68.89     62.00 o 
   0 -13  10       75.35      110.57     57.61 o 
   1 -13  10      171.51      210.30     86.03 o 
   2 -13  10      630.57      724.41    112.30 o 
   3 -13  10      392.22      440.49    102.05 o 
  -5 -12  10      296.49      447.46    106.61 o 
  -4 -12  10     1140.73     1131.91    143.64 o 
  -3 -12  10       18.93       78.45     91.80 o 
  -2 -12  10     3781.45     3703.35    172.75 o 
  -1 -12  10      275.31      317.34     58.47 o 
   0 -12  10     2888.08     2781.99    137.01 o 
   1 -12  10      774.94      830.85     70.01 o 
   2 -12  10     3179.40     3279.92    223.04 o 
   3 -12  10      467.89      479.32     95.93 o 
   4 -12  10     1157.93     1293.56    145.54 o 
  -5 -11  10     1498.13     1781.58    164.65 o 
  -4 -11  10      309.97      410.43     95.76 o 
  -3 -11  10     4630.19     4385.31    277.12 o 
  -2 -11  10     1839.47     1857.70    109.80 o 
  -1 -11  10     5049.93     4955.92    214.34 o 
   0 -11  10      232.71      261.54     55.29 o 
   1 -11  10     4700.02     4940.59    210.04 o 
   2 -11  10     4810.51     4624.71    201.86 o 
   3 -11  10     4585.39     4379.11    193.93 o 
   4 -11  10      226.40      281.77     89.22 o 
  -6 -10  10      763.62      779.78     66.22 o 
  -5 -10  10      490.21      414.74     54.00 o 
  -4 -10  10     1015.61     1218.20    130.81 o 
  -3 -10  10      967.04      980.26    120.39 o 
  -2 -10  10     2446.17     2465.26    126.33 o 
  -1 -10  10      388.08      417.23     57.96 o 
   0 -10  10     1844.44     1791.57     98.95 o 
   1 -10  10     2089.64     2006.08    104.63 o 
   2 -10  10     1167.13     1252.48     87.41 o 
   3 -10  10      227.56      209.09     44.69 o 
   4 -10  10      906.70      885.02     65.36 o 
   5 -10  10     2165.32     1963.97    124.87 o 
  -6  -9  10      343.58      306.32     87.06 o 
  -5  -9  10     1480.54     1610.64     83.71 o 
  -4  -9  10      420.76      449.18     53.22 o 
  -3  -9  10     3146.60     3021.22    200.39 o 
  -2  -9  10     1813.65     1796.73    103.77 o 
  -1  -9  10     2663.59     2793.53    134.43 o 
   0  -9  10      239.58      308.99     50.81 o 
   1  -9  10     2706.37     2830.30    109.45 o 
   2  -9  10     5712.74     5372.55    186.87 o 
   3  -9  10     2418.51     2188.05     94.21 o 
   4  -9  10       62.38       55.46     44.52 o 
   5  -9  10     1129.33     1051.14     79.23 o 
  -7  -8  10       94.24      127.02     65.97 o 
  -6  -8  10      563.23      606.95     57.44 o 
  -5  -8  10      247.77      285.30     51.93 o 
  -4  -8  10     7877.50     7698.47    268.08 o 
  -3  -8  10     2272.82     2246.18     91.63 o 
  -2  -8  10       50.56       42.54     49.69 o 
  -1  -8  10      377.37      430.15     52.79 o 
   0  -8  10     8477.80     8649.54    287.89 o 
   1  -8  10      514.69      545.46     61.83 o 
   2  -8  10      758.90      754.81     52.19 o 
   3  -8  10      679.29      629.68     48.14 o 
   4  -8  10      676.17      668.09     55.89 o 
   5  -8  10      114.35       52.79     55.37 o 
   6  -8  10     1262.11     1237.75    111.69 o 
  -7  -7  10      480.27      545.55     65.02 o 
  -6  -7  10      233.12      224.85     57.70 o 
  -5  -7  10     2165.29     2254.96     96.79 o 
  -4  -7  10       24.07       73.54     43.92 o 
  -3  -7  10      442.93      474.42     39.87 o 
  -2  -7  10     1877.81     1897.92     71.74 o 
  -1  -7  10      808.29      835.67     71.39 o 
   0  -7  10       49.08       54.17     33.41 o 
   1  -7  10       35.80       53.74     33.67 o 
   2  -7  10     1636.40     1471.04     68.72 o 
   3  -7  10      162.19      166.29     39.44 o 
   4  -7  10       31.42       25.92     53.22 o 
   5  -7  10      200.88      109.63     65.97 o 
   6  -7  10      213.64      123.84     79.14 o 
  -7  -6  10      243.81      230.36     61.92 o 
  -6  -6  10     1100.12     1181.17     88.53 o 
  -5  -6  10      138.14      190.06     40.47 o 
  -4  -6  10     2528.81     2668.06    105.58 o 
  -3  -6  10      351.29      395.36     35.91 o 
  -2  -6  10     2499.83     2750.13     92.14 o 
  -1  -6  10     2115.05     2114.68     74.75 o 
   0  -6  10     3189.98     3187.00    116.60 o 
   1  -6  10      259.87      305.11     44.01 o 
   2  -6  10     1677.58     1481.38     85.51 o 
   3  -6  10     3824.99     3411.59    155.10 o 
   4  -6  10     2069.40     2226.20    347.82 o 
   5  -6  10       60.64       27.99     61.75 o 
   6  -6  10     1190.15     1174.37    105.23 o 
  -8  -5  10      708.83      789.34     82.24 o 
  -7  -5  10      459.31      469.68     60.28 o 
  -6  -5  10      529.58      509.64     60.11 o 
  -5  -5  10     1600.46     1686.76     79.66 o 
  -4  -5  10     1364.86     1386.13     64.50 o 
  -3  -5  10     3263.78     3355.53    122.89 o 
  -2  -5  10     1412.96     1483.87     59.16 o 
  -1  -5  10     3836.79     4253.38    130.64 o 
   0  -5  10    12808.90    12682.54    414.74 o 
   1  -5  10     5554.52     5600.76    234.15 o 
   2  -5  10     2305.77     2129.75    107.30 o 
   3  -5  10     2541.47     2215.86    110.57 o 
   4  -5  10     8637.22     7558.96    315.79 o 
   5  -5  10     1687.77     1415.24    100.58 o 
   6  -5  10      478.20      508.09    158.54 o 
   7  -5  10      288.24      272.13    184.29 o 
  -8  -4  10      724.90      790.38     61.23 o 
  -7  -4  10      186.35      190.58     57.01 o 
  -6  -4  10     2060.43     2090.56    121.17 o 
  -5  -4  10      125.07      136.75     28.68 o 
  -4  -4  10     5123.18     5362.64    159.06 o 
  -3  -4  10      842.95      867.19     48.40 o 
  -2  -4  10     8029.24     8496.42    249.22 o 
  -1  -4  10     3850.12     3983.75    121.25 o 
   0  -4  10    10031.36    10167.08    417.41 o 
   2  -4  10     5931.92     5269.55    222.27 o 
   3  -4  10     7340.79     6444.53    269.89 o 
   4  -4  10     1669.72     1616.58    136.67 o 
   5  -4  10      594.42      511.02    115.91 o 
   6  -4  10     2051.15     1912.91    121.51 o 
   7  -4  10     1750.19     1669.20    127.37 o 
  -8  -3  10      131.61      158.20     48.31 o 
  -7  -3  10     3366.60     3185.53    139.42 o 
  -6  -3  10      159.59      166.98     39.70 o 
  -5  -3  10     5173.52     5138.74    178.69 o 
  -4  -3  10      472.74      638.21     40.47 o 
  -3  -3  10    12036.00    12529.69    357.21 o 
  -2  -3  10     1023.98     1195.55     88.96 o 
  -1  -3  10    15186.86    16074.67    460.90 o 
   0  -3  10     9374.27    10180.69    471.57 o 
   1  -3  10    11616.79    12376.74    756.88 o 
   2  -3  10     3038.86     2770.02    129.61 o 
   3  -3  10     9757.27     8928.81    366.17 o 
   4  -3  10     9490.92     8286.04    343.60 o 
   5  -3  10     3392.12     2900.92    144.07 o 
   6  -3  10     1779.41     1643.96    112.21 o 
   7  -3  10     1047.06     1181.60    221.84 o 
  -8  -2  10      809.10      826.37     66.57 o 
  -7  -2  10      194.31      181.62     42.11 o 
  -6  -2  10     8038.55     7398.61    249.65 o 
  -5  -2  10       30.06       46.33     31.26 o 
  -4  -2  10     2413.08     2428.40     97.40 o 
  -3  -2  10      191.11      236.65     24.37 o 
  -2  -2  10    10489.41    11249.39    285.65 o 
  -1  -2  10       45.05       78.97     18.95 o 
   0  -2  10     2678.58     2943.20    147.00 o 
   1  -2  10     2246.11     2162.56    104.63 o 
   2  -2  10     3563.46     3438.11    154.32 o 
   3  -2  10      522.17      514.80     52.01 o 
   4  -2  10     1647.94     1355.47    127.02 o 
   5  -2  10     2798.42     2428.48    127.02 o 
   6  -2  10     1094.32     1117.02     96.54 o 
   7  -2  10      597.04      626.07    129.95 o 
  -8  -1  10      319.56      312.00     47.71 o 
  -7  -1  10      277.40      228.29     37.12 o 
  -6  -1  10     1285.84     1038.05    115.31 o 
  -5  -1  10     1756.53     1751.52     75.95 o 
  -4  -1  10     1241.04     1298.29     51.33 o 
  -3  -1  10     1122.48     1098.85    103.77 o 
  -2  -1  10     2507.64     2734.54     85.94 o 
  -1  -1  10      472.40      535.99     29.71 o 
   0  -1  10     4522.86     4901.75    168.10 o 
   1  -1  10      132.26      136.84     37.63 o 
   2  -1  10     6210.62     5794.52    242.93 o 
   3  -1  10     2200.67     2491.78    263.86 o 
   4  -1  10     1936.64     1770.90    100.93 o 
   5  -1  10      481.10      449.10     62.35 o 
   6  -1  10     2724.29     2406.01    133.65 o 
   7  -1  10       92.33      199.53    122.46 o 
  -8   0  10       59.75       61.66     40.47 o 
  -7   0  10       86.02      100.24     40.56 o 
  -6   0  10       28.23       23.85     35.05 o 
  -5   0  10        5.59      -15.67     31.09 o 
  -4   0  10       38.65       53.56     27.21 o 
  -3   0  10     1935.02     2040.01     67.17 o 
  -2   0  10      919.61     1075.68     40.04 o 
  -1   0  10     1240.07     1542.60     53.48 o 
   0   0  10     2093.85     2244.88     69.50 o 
   1   0  10     3811.48     3903.31    169.22 o 
   2   0  10     1838.43     1945.20     99.64 o 
   3   0  10     1064.99      917.83     70.87 o 
   4   0  10     1185.75     1046.49     79.83 o 
   5   0  10     2094.04     1892.41    109.54 o 
   6   0  10     1133.37     1362.10    156.99 o 
   7   0  10       68.71       62.43    107.39 o 
  -8   1  10      327.13      282.12     47.79 o 
  -7   1  10      276.28      236.65     41.77 o 
  -6   1  10     1322.71     1085.41     75.18 o 
  -5   1  10     1869.50     1813.70     75.95 o 
  -4   1  10     1429.08     1396.72     62.35 o 
  -3   1  10     1065.62     1176.70     93.01 o 
  -2   1  10     2776.15     2965.16     91.71 o 
  -1   1  10      476.29      578.70     29.80 o 
   0   1  10     4531.98     4909.07    140.80 o 
   1   1  10      150.39      191.78     39.36 o 
   2   1  10     6752.40     6213.91    259.21 o 
   3   1  10     2295.38     2511.50    290.38 o 
   4   1  10     1854.75     1755.14    101.53 o 
   5   1  10      454.27      460.12     64.07 o 
   6   1  10     2758.32     2448.89    135.89 o 
   7   1  10      100.82      233.46     76.99 o 
  -8   2  10      787.71      669.21     54.43 o 
  -7   2  10      199.39      146.48     72.17 o 
  -6   2  10     7816.97     7103.49    243.11 o 
  -5   2  10       34.47       33.15     32.55 o 
  -4   2  10     2621.31     2481.96     93.61 o 
  -3   2  10      207.55      237.85     28.68 o 
  -2   2  10    10810.70    11382.36    361.17 o 
  -1   2  10       53.12       76.73     19.38 o 
   0   2  10     2609.38     2897.47     87.41 o 
   1   2  10     2117.73     2064.73    103.17 o 
   2   2  10     3589.68     3458.87    154.58 o 
   3   2  10      440.13      488.71     62.18 o 
   4   2  10     1646.83     1783.73    136.32 o 
   5   2  10     2622.10     2461.64    138.13 o 
   6   2  10     1077.57     1191.34    101.36 o 
   7   2  10      486.78      607.03    117.98 o 
  -8   3  10      127.76       87.32     46.42 o 
  -7   3  10     3390.51     3041.63    118.15 o 
  -6   3  10      201.73       93.26     35.14 o 
  -5   3  10     5493.58     5147.78    180.07 o 
  -4   3  10      530.92      566.13     78.62 o 
  -3   3  10    12382.38    12045.45    342.74 o 
  -2   3  10     1132.09     1220.36     84.74 o 
  -1   3  10    15491.77    16295.39    460.29 o 
   0   3  10     9364.76    10387.80    292.19 o 
   1   3  10    11848.92    12324.90    691.86 o 
   2   3  10     2965.65     2898.85    134.86 o 
   3   3  10     9787.54     9149.70    376.07 o 
   4   3  10     9392.50     8672.53    417.49 o 
   5   3  10     3290.97     3211.20    157.51 o 
   6   3  10     1892.49     1951.31    122.97 o 
   7   3  10     1016.68     1368.65    183.60 o 
  -8   4  10      726.75      739.91     58.82 o 
  -7   4  10      204.83      217.62     42.20 o 
  -6   4  10     2005.11     1777.62     79.49 o 
  -5   4  10      148.56      106.18     33.59 o 
  -4   4  10     5130.97     4927.58    147.69 o 
  -3   4  10      788.92      792.01     44.26 o 
  -2   4  10     8012.47     7994.45    524.62 o 
  -1   4  10     4049.56     4138.67    166.55 o 
   0   4  10    10037.58    10174.66    390.97 o 
   1   4  10      117.69      197.64     57.27 o 
   2   4  10     5994.96     5563.73    235.61 o 
   3   4  10     7634.65     7102.37    297.02 o 
   5   4  10      666.00      676.62     73.80 o 
   6   4  10     1969.49     1995.23    125.21 o 
   7   4  10     1738.22     1887.93    132.96 o 
  -8   5  10      735.55      694.36     57.87 o 
  -7   5  10      529.33      462.70     49.43 o 
  -6   5  10      505.32      479.50     64.33 o 
  -5   5  10     1743.89     1661.27     77.42 o 
  -4   5  10     1124.62     1073.18     52.53 o 
  -3   5  10     3546.35     3494.09    145.80 o 
  -2   5  10     1501.60     1565.94     78.37 o 
  -1   5  10     4117.20     4585.87    254.56 o 
   0   5  10    12520.65    12592.21    480.87 o 
   1   5  10     5686.85     5988.54    348.08 o 
   2   5  10     2086.14     1856.07    138.99 o 
   3   5  10     2462.99     2499.27    126.42 o 
   4   5  10     8608.05     8228.34    343.52 o 
   5   5  10     1696.39     1572.83    107.90 o 
   6   5  10      453.47      608.93     81.98 o 
   7   5  10      295.98      408.36    108.85 o 
  -7   6  10      242.94      247.15     48.23 o 
  -6   6  10     1211.99     1093.59     65.36 o 
  -5   6  10      138.60      125.30     41.34 o 
  -4   6  10     2493.68     2375.95    148.46 o 
  -3   6  10      250.96      289.09     44.01 o 
  -2   6  10     2460.38     2556.63    111.43 o 
  -1   6  10     2166.61     2163.50     98.86 o 
   0   6  10     3387.37     3449.31    142.09 o 
   2   6  10     1634.10     1549.41    125.82 o 
   3   6  10     3804.59     3551.70    163.97 o 
   4   6  10     1959.99     2109.85    165.86 o 
   5   6  10      139.36      181.53     64.50 o 
   6   6  10     1199.43     1304.41    112.55 o 
  -7   7  10      431.12      471.92     54.68 o 
  -6   7  10      240.21      236.73     43.75 o 
  -5   7  10     2003.90     1915.14    127.97 o 
  -3   7  10      404.04      467.53     57.96 o 
  -2   7  10     1842.04     1876.22    125.13 o 
  -1   7  10      747.37      766.69    112.90 o 
   0   7  10       65.57       88.61     32.98 o 
   1   7  10       42.34       71.82     53.48 o 
   2   7  10     1792.15     1523.74    124.09 o 
   3   7  10      153.39      137.10     72.77 o 
   4   7  10       67.74      112.47     56.92 o 
   5   7  10      218.24      212.97     67.77 o 
   6   7  10      240.53      340.25     97.40 o 
  -7   8  10       76.44      115.83     47.19 o 
  -6   8  10      527.58      539.52    112.98 o 
  -5   8  10      288.46      180.67     64.07 o 
  -4   8  10     8189.71     7807.32    421.20 o 
  -3   8  10     2239.65     2064.81    135.72 o 
  -2   8  10       29.12       15.16     48.05 o 
  -1   8  10      272.03      309.67     52.27 o 
   0   8  10     8321.10     8098.05    314.07 o 
   1   8  10      460.09      488.19     66.83 o 
   2   8  10      733.07      727.68     99.21 o 
   3   8  10      587.17      717.44     94.56 o 
   4   8  10      730.81      722.26     69.07 o 
   5   8  10       94.02      125.30     66.14 o 
   6   8  10     1320.45     1306.30    110.14 o 
  -6   9  10      347.62      325.09     69.32 o 
  -5   9  10     1489.98     1439.95    120.39 o 
  -4   9  10      501.42      547.87     73.72 o 
  -3   9  10     3122.74     2973.86    180.41 o 
  -2   9  10     1836.66     1893.70    129.52 o 
  -1   9  10     2708.95     2686.06    166.20 o 
   0   9  10      252.44      245.52     57.61 o 
   2   9  10     5916.17     4982.96    298.82 o 
   3   9  10     2346.01     2164.28    163.36 o 
   4   9  10       93.75      262.57     84.31 o 
   5   9  10     1057.63      974.58     95.33 o 
  -6  10  10      829.14      824.82     86.20 o 
  -5  10  10      486.36      412.50     79.14 o 
  -4  10  10     1153.63     1218.89    112.98 o 
  -3  10  10     1034.35      981.81     99.46 o 
  -2  10  10     2633.28     2521.75    160.95 o 
  -1  10  10      396.05      332.32     62.69 o 
   0  10  10     1842.42     1840.91    110.83 o 
   1  10  10     2111.98     2168.24    213.48 o 
   2  10  10     1175.49     1210.54    171.29 o 
   3  10  10      248.03      288.32     89.48 o 
   4  10  10      896.14      817.85     85.51 o 
   5  10  10     2138.55     1843.93    280.31 o 
  -5  11  10     1558.33     1472.16    122.54 o 
  -4  11  10      305.84      298.91     76.47 o 
  -3  11  10     4866.92     4638.23    267.39 o 
  -2  11  10     1855.24     1741.96    129.86 o 
  -1  11  10     5236.65     4742.35    268.51 o 
   0  11  10      205.51      157.51     57.70 o 
   1  11  10     4830.74     4845.86    393.21 o 
   2  11  10     4756.57     4763.88    393.64 o 
   3  11  10     4757.38     4511.04    375.47 o 
   4  11  10      198.91      101.45    120.56 o 
  -5  12  10      259.09      217.36     83.88 o 
  -4  12  10     1239.30     1092.90    118.15 o 
  -3  12  10       30.97      -45.64     72.25 o 
  -2  12  10     3905.41     3471.79    210.99 o 
  -1  12  10      266.83      163.71     69.50 o 
   0  12  10     2972.30     2598.82    170.94 o 
   1  12  10      746.39      823.02    136.32 o 
   2  12  10     3176.68     3134.04    282.81 o 
   3  12  10      491.50      391.40    140.03 o 
   4  12  10     1086.38     1118.05    181.53 o 
  -4  13  10      255.97      220.37     82.76 o 
  -3  13  10     1138.37      851.09    112.04 o 
  -2  13  10      276.48      135.63     71.91 o 
  -1  13  10       97.66      -81.55     71.30 o 
   0  13  10       63.37     -114.88     76.64 o 
   1  13  10      188.48      198.76    113.59 o 
   2  13  10      543.70      549.25    134.34 o 
   3  13  10      365.17      331.81    141.75 o 
  -3  14  10      950.80      627.70     97.31 o 
  -2  14  10     1423.86     1003.26    116.00 o 
  -1  14  10       84.64     -116.77     77.85 o 
   0  14  10      596.16      304.68     88.36 o 
   2  14  10      761.56      818.02    154.41 o 
  -1 -14  11       65.18      123.32    107.73 o 
   0 -14  11     1405.29     1431.51    159.06 o 
  -3 -13  11      563.67      597.56     82.76 o 
  -2 -13  11      416.75      440.74     74.40 o 
  -1 -13  11      885.72      903.71     87.75 o 
   0 -13  11     1708.03     1573.78    148.90 o 
   1 -13  11     1130.63     1225.01    146.48 o 
   2 -13  11      609.64      698.92    114.71 o 
  -4 -12  11      703.36     1130.80    149.15 o 
  -3 -12  11      712.08      766.69     82.50 o 
  -2 -12  11     1648.83     1864.25    116.60 o 
  -1 -12  11     1019.56     1042.87     92.83 o 
   0 -12  11      827.79      828.96     78.28 o 
   1 -12  11      441.84      477.09     64.42 o 
   2 -12  11     1251.97     1248.34     97.48 o 
   3 -12  11      743.83      817.68    112.47 o 
  -5 -11  11       74.81      189.46    102.05 o 
  -4 -11  11      580.99      724.58    108.85 o 
  -3 -11  11     3566.28     3451.12    168.27 o 
  -1 -11  11      231.02      240.01     61.92 o 
   0 -11  11     1407.56     1277.02    126.07 o 
   1 -11  11     1108.35     1011.61     85.08 o 
   2 -11  11       27.83       86.72     58.56 o 
   3 -11  11       81.47       79.05     58.30 o 
   4 -11  11     1194.69     1270.82    142.44 o 
  -5 -10  11       34.68       49.26    109.11 o 
  -4 -10  11      359.46      544.26     97.14 o 
  -3 -10  11      821.82      868.57    104.72 o 
  -2 -10  11     5335.93     5527.04    237.08 o 
  -1 -10  11       94.69      117.38     57.27 o 
   0 -10  11      528.44      591.36     61.92 o 
   1 -10  11      603.04      627.27     62.09 o 
   2 -10  11     1192.50     1115.12     87.67 o 
   3 -10  11     1100.13      883.55     69.24 o 
   4 -10  11      157.73      112.12     52.01 o 
  -6  -9  11      198.33      125.30     65.62 o 
  -5  -9  11      983.82     1015.66     85.43 o 
  -4  -9  11     1829.83     1779.68    131.41 o 
  -3  -9  11     3994.13     3923.38    249.05 o 
  -2  -9  11       31.74      107.47     56.06 o 
  -1  -9  11     1538.30     1515.48     97.14 o 
   0  -9  11     7700.71     7252.04    297.02 o 
   1  -9  11      791.73      883.99     75.95 o 
   2  -9  11      293.66      279.19     44.95 o 
   3  -9  11      720.99      737.85     55.29 o 
   4  -9  11     3038.43     2687.44    113.59 o 
   5  -9  11      248.03      209.26     61.49 o 
  -6  -8  11     1540.70     1730.08    108.51 o 
  -5  -8  11       65.56      132.10     46.42 o 
  -4  -8  11      686.82      723.89     57.35 o 
  -3  -8  11      865.08      843.60     59.85 o 
  -2  -8  11     3210.24     3307.99    155.10 o 
  -1  -8  11      755.00      824.31     77.85 o 
   0  -8  11      177.47      194.36     48.74 o 
   1  -8  11     1160.73     1128.64     67.08 o 
   2  -8  11      975.58      920.76     63.73 o 
   3  -8  11     1481.87     1283.31     73.29 o 
   4  -8  11       17.57      -17.65     59.76 o 
   5  -8  11      363.63      289.78     60.37 o 
  -7  -7  11      328.94      367.03     70.70 o 
  -6  -7  11      684.92      722.43     72.42 o 
  -5  -7  11     1744.03     1927.89     91.89 o 
  -4  -7  11      685.95      754.72     55.63 o 
  -3  -7  11      310.98      347.22     41.16 o 
  -2  -7  11      869.68      898.80     51.33 o 
  -1  -7  11     1741.07     1809.05     99.03 o 
   0  -7  11     3891.03     3726.52    184.98 o 
   1  -7  11      147.24      194.36     38.32 o 
   2  -7  11     1702.75     1528.91     72.77 o 
   3  -7  11     1375.83     1254.37     70.96 o 
   4  -7  11     4043.58     3357.16    161.99 o 
   5  -7  11      232.26      138.99     70.01 o 
   6  -7  11      944.04      875.98    116.95 o 
  -7  -6  11      275.39      331.98     66.91 o 
  -6  -6  11      384.08      385.37     61.57 o 
  -5  -6  11      647.45      763.59     62.52 o 
  -4  -6  11     7837.35     8515.11    293.83 o 
  -3  -6  11     1648.05     1722.07     76.47 o 
  -2  -6  11      521.57      606.35     42.37 o 
  -1  -6  11     1216.22     1273.15     57.87 o 
   0  -6  11     7021.70     6657.32    272.56 o 
   1  -6  11     1003.36     1007.13     60.80 o 
   2  -6  11      386.09      354.97     52.70 o 
   3  -6  11      201.91      154.92     50.89 o 
   4  -6  11     1665.09     1482.67    116.60 o 
   5  -6  11      705.20      591.79     83.27 o 
   6  -6  11      473.49      572.93    131.93 o 
  -7  -5  11      114.17      171.03     56.32 o 
  -6  -5  11      804.19      814.75     74.15 o 
  -5  -5  11     6695.53     7168.85    315.62 o 
  -4  -5  11     1096.48     1438.23     88.18 o 
  -3  -5  11     1838.15     1942.18     81.21 o 
  -2  -5  11     1495.18     1670.06     64.85 o 
  -1  -5  11     6009.44     6433.16    190.75 o 
   0  -5  11     3950.23     3668.30    159.49 o 
   1  -5  11     2283.39     2711.03    310.45 o 
   2  -5  11     2360.41     2082.47    107.73 o 
   3  -5  11      748.99      729.41     63.12 o 
   4  -5  11     1729.08     1598.58    100.84 o 
   5  -5  11      225.43      209.35     65.88 o 
   6  -5  11      968.40      917.66     91.97 o 
  -7  -4  11      217.51      211.85     48.23 o 
  -6  -4  11      376.73      333.53     48.48 o 
  -5  -4  11      171.49      186.53     39.87 o 
  -4  -4  11     8910.56     9503.38    325.35 o 
  -3  -4  11     2646.01     2695.88    218.74 o 
  -2  -4  11      354.24      440.23     40.65 o 
  -1  -4  11      129.34      181.53     24.63 o 
   0  -4  11     5289.38     4923.54    204.87 o 
   1  -4  11      899.26      849.11     67.86 o 
   2  -4  11      263.37      307.26     49.69 o 
   3  -4  11      561.15      531.42     55.55 o 
   4  -4  11      140.31      138.22     53.48 o 
   5  -4  11      834.38      771.26     76.56 o 
   6  -4  11      577.07      691.86    175.94 o 
  -8  -3  11      721.09      755.93     58.21 o 
  -7  -3  11      825.64      840.84     65.62 o 
  -6  -3  11     3638.25     3412.80    127.88 o 
  -5  -3  11     3985.05     4086.74    148.21 o 
  -4  -3  11     1337.22     1729.22    102.91 o 
  -3  -3  11     5601.38     5939.97    173.52 o 
  -2  -3  11     5286.92     5646.48    168.96 o 
  -1  -3  11     4606.40     4955.83    147.78 o 
   0  -3  11     1978.14     2064.13    143.47 o 
   1  -3  11     2603.48     2817.21    246.47 o 
   2  -3  11     8852.19     8157.55    336.80 o 
   3  -3  11     1375.45     1376.31    139.16 o 
   4  -3  11     1686.82     1530.12    188.42 o 
   5  -3  11      261.80      219.17     62.95 o 
   6  -3  11     2849.96     2637.49    145.80 o 
  -8  -2  11      512.74      427.65     49.78 o 
  -7  -2  11      371.68      367.72     44.52 o 
  -6  -2  11     4819.68     4596.72    163.88 o 
  -5  -2  11      434.85      452.71     39.18 o 
  -4  -2  11     3506.33     3780.08    135.89 o 
  -3  -2  11      541.72      613.41     34.70 o 
  -2  -2  11     6398.89     6656.80    172.66 o 
  -1  -2  11     1965.96     2164.36     83.45 o 
   0  -2  11     5396.47     5865.05    446.86 o 
   1  -2  11     3101.24     3180.54    145.54 o 
   2  -2  11      999.50     1149.40     78.54 o 
   3  -2  11     1340.03     1205.29     81.55 o 
   4  -2  11     1408.24     1770.64    253.53 o 
   5  -2  11     1829.85     1579.72    106.61 o 
   6  -2  11     1027.32      932.56     94.81 o 
   7  -2  11       74.14      140.63     97.40 o 
  -8  -1  11      338.70      290.56     50.64 o 
  -7  -1  11     4147.55     3827.79    141.92 o 
  -6  -1  11      962.97      804.84    108.85 o 
  -5  -1  11      635.03      610.39     48.31 o 
  -4  -1  11       80.20      108.68     35.31 o 
  -3  -1  11     7388.98     7769.43    225.45 o 
  -2  -1  11     4037.99     4646.50    137.27 o 
  -1  -1  11      998.86     1062.16     43.75 o 
   0  -1  11      405.51      452.80     32.90 o 
   1  -1  11     1111.69     1194.44    116.43 o 
   2  -1  11     7252.75     6811.47    284.01 o 
   3  -1  11     1665.33     1771.50    190.15 o 
   4  -1  11      182.35      235.79     76.99 o 
   5  -1  11      420.19      436.44     66.40 o 
   6  -1  11     3428.36     3032.85    157.85 o 
   7  -1  11       10.20       57.35     79.83 o 
  -8   0  11       88.95       64.16     42.63 o 
  -7   0  11      332.24      276.09     42.97 o 
  -6   0  11     9267.83     8660.04    292.88 o 
  -5   0  11     1235.20     1134.50     60.20 o 
  -4   0  11      339.50      331.38     34.96 o 
  -3   0  11      404.66      410.43     26.87 o 
  -2   0  11    11782.59    12422.13    312.34 o 
  -1   0  11       74.32      100.67     23.77 o 
   0   0  11       18.14       60.88     21.10 o 
   1   0  11       19.21       21.70     40.13 o 
   2   0  11     1484.14     1771.76     97.23 o 
   3   0  11      853.12      905.77     74.66 o 
   4   0  11      164.72      154.23     77.33 o 
   5   0  11      659.36      610.91     70.01 o 
   6   0  11      812.42      980.26     93.95 o 
  -8   1  11      324.18      307.18     50.29 o 
  -7   1  11     4037.84     3521.99    131.59 o 
  -6   1  11      878.12      775.22    102.39 o 
  -5   1  11      496.24      471.49     65.02 o 
  -4   1  11       35.51       22.39     31.26 o 
  -3   1  11     7229.26     7629.57    196.00 o 
  -2   1  11     3985.36     4610.85    137.96 o 
  -1   1  11      919.30     1024.53     42.54 o 
   0   1  11      382.50      445.57     30.83 o 
   1   1  11      994.29     1055.19     73.97 o 
   2   1  11     7283.34     6755.92    282.12 o 
   3   1  11     1673.76     1897.66    205.39 o 
   4   1  11      174.98      178.61     54.68 o 
   5   1  11      473.47      454.95     68.12 o 
   6   1  11     3416.72     3180.54    166.98 o 
   7   1  11       19.08       -4.65     83.36 o 
  -8   2  11      456.85      372.20     51.33 o 
  -7   2  11      374.44      315.01     48.83 o 
  -6   2  11     4679.57     4292.22    156.22 o 
  -5   2  11      481.15      410.95     38.75 o 
  -4   2  11     3208.72     3350.71    108.08 o 
  -3   2  11      559.97      537.45     37.29 o 
  -2   2  11     6268.59     6546.14    219.34 o 
  -1   2  11     1835.45     2209.49     72.25 o 
   0   2  11     5263.75     5733.38    381.67 o 
   1   2  11     3156.30     3255.72    207.80 o 
   2   2  11     1029.62      965.88     74.84 o 
   3   2  11     1294.89     1290.97     86.81 o 
   4   2  11     1536.03     1953.72    112.98 o 
   5   2  11     1848.73     1711.65    110.32 o 
   6   2  11     1021.36     1063.19     98.09 o 
   7   2  11       68.13      173.09     80.09 o 
  -8   3  11      732.73      621.93     57.27 o 
  -7   3  11      736.76      638.04     52.01 o 
  -6   3  11     3659.83     3130.51    121.17 o 
  -5   3  11     3793.93     3606.04    133.14 o 
  -4   3  11     1260.43     1195.38     78.45 o 
  -3   3  11     5350.56     5686.79    205.65 o 
  -2   3  11     4785.17     4968.75    154.92 o 
  -1   3  11     4303.87     4725.47    139.25 o 
   0   3  11     1982.95     2104.69    103.34 o 
   1   3  11     2500.97     2762.96    181.45 o 
   2   3  11     8527.48     7976.54    397.17 o 
   3   3  11     1234.29     1504.71     93.95 o 
   4   3  11     1690.64     1661.79    137.18 o 
   5   3  11      215.91      260.85     68.12 o 
   6   3  11     3056.96     3034.49    161.90 o 
  -7   4  11      207.20      199.36     41.59 o 
  -6   4  11      391.93      298.82     42.11 o 
  -5   4  11      186.22      147.52     33.41 o 
  -4   4  11     8945.63     8919.51    259.38 o 
  -3   4  11     2531.26     2899.63    168.87 o 
  -2   4  11      356.56      356.61     39.79 o 
  -1   4  11      150.80      180.16     24.20 o 
   0   4  11     5291.52     5709.44    165.43 o 
   1   4  11      907.97      744.30     96.88 o 
   2   4  11      228.61      261.02     50.46 o 
   3   4  11      596.35      639.67     63.30 o 
   4   4  11      145.12      204.96     59.68 o 
   5   4  11      879.16      911.11     83.53 o 
   6   4  11      567.95      724.07     86.29 o 
  -7   5  11      187.69      166.46     47.36 o 
  -6   5  11      747.76      629.25     53.05 o 
  -5   5  11     6994.25     6628.21    228.73 o 
  -4   5  11     1062.32     1191.59     99.72 o 
  -3   5  11     2089.03     2041.65     73.20 o 
  -2   5  11     1477.02     1544.33     81.29 o 
  -1   5  11     6017.10     6446.42    253.96 o 
   0   5  11     4108.85     4028.27    164.14 o 
   1   5  11     2317.91     2514.95    170.08 o 
   2   5  11     2476.29     2238.17    161.73 o 
   3   5  11      756.03      782.20     77.25 o 
   4   5  11     1687.23     1949.07    173.52 o 
   5   5  11      196.94      243.19     70.96 o 
   6   5  11      999.43      961.32     95.50 o 
  -7   6  11      299.20      314.15     47.97 o 
  -6   6  11      503.21      413.01     47.11 o 
  -5   6  11      547.22      553.04     47.36 o 
  -4   6  11     7943.67     8042.24    272.99 o 
  -3   6  11     1672.81     1548.20    111.00 o 
  -2   6  11      676.46      628.91     56.49 o 
  -1   6  11     1094.64     1057.68     68.20 o 
   0   6  11     7226.50     7236.19    282.55 o 
   1   6  11      765.85      789.69    100.41 o 
   2   6  11      426.94      483.63     79.40 o 
   3   6  11      174.27      148.98     64.24 o 
   4   6  11     1618.83     2671.42    197.81 o 
   5   6  11      671.71      701.94     80.35 o 
   6   6  11      427.35      581.54    124.01 o 
  -7   7  11      363.87      382.10     51.58 o 
  -6   7  11      698.56      678.94     66.14 o 
  -5   7  11     1746.66     1720.61     84.57 o 
  -4   7  11      687.77      654.92     85.94 o 
  -3   7  11      323.24      330.95     58.99 o 
  -2   7  11      988.93      923.94     90.85 o 
  -1   7  11     1700.34     1696.75    128.66 o 
   0   7  11     4057.32     4100.61    167.93 o 
   1   7  11      156.89      183.17     64.50 o 
   2   7  11     1657.96     1459.50    128.23 o 
   3   7  11     1389.17     1524.86    140.20 o 
   4   7  11     4156.97     3950.68    187.13 o 
   5   7  11      259.70      258.61     70.87 o 
   6   7  11      943.62      919.55    150.01 o 
  -6   8  11     1554.38     1538.04    103.86 o 
  -5   8  11       49.44       68.38     67.17 o 
  -4   8  11      600.61      674.55     88.61 o 
  -3   8  11      855.18      842.82     89.73 o 
  -2   8  11     2985.44     3113.89    184.81 o 
  -1   8  11      674.49      767.90     79.66 o 
   0   8  11      143.79      191.26     41.16 o 
   1   8  11     1420.61     1343.24    117.38 o 
   2   8  11      877.14      871.50    109.54 o 
   3   8  11     1462.17     1471.90    141.49 o 
   4   8  11       34.28      195.57     89.73 o 
   5   8  11      329.06      366.86     75.35 o 
  -6   9  11      202.25      263.09     51.58 o 
  -5   9  11      855.46      839.38    103.25 o 
  -4   9  11     1820.13     1813.10    135.03 o 
  -3   9  11     3932.48     3762.69    220.97 o 
  -2   9  11       22.04      103.08     56.58 o 
  -1   9  11     1507.29     1419.72    109.97 o 
   0   9  11     7554.06     7361.84    397.43 o 
   2   9  11      263.08      301.49     76.56 o 
   3   9  11      724.32      901.12    121.68 o 
   4   9  11     3005.47     2705.52    200.22 o 
   5   9  11      299.77      375.30    108.85 o 
  -5  10  11       42.21       26.27     74.15 o 
  -4  10  11      288.21      326.21     76.30 o 
  -3  10  11      782.70      851.35    101.45 o 
  -2  10  11     5260.85     5539.01    309.59 o 
  -1  10  11      102.75      120.13     66.57 o 
   0  10  11      458.79      483.20     60.37 o 
   1  10  11      713.68      680.23    128.92 o 
   4  10  11      142.47      173.01     91.03 o 
  -5  11  11       85.30       61.83     81.29 o 
  -4  11  11      548.72      520.32     87.24 o 
  -3  11  11     3454.77     3272.60    203.15 o 
  -2  11  11      215.49      239.40     77.76 o 
  -1  11  11      241.74      140.11     66.48 o 
   1  11  11     1112.39     1061.73    167.32 o 
   2  11  11       22.40       22.39    110.75 o 
   3  11  11       92.95       55.11    126.76 o 
   4  11  11     1091.04     1083.17    179.38 o 
  -4  12  11      719.40      659.48     97.23 o 
  -3  12  11      708.43      618.66     89.73 o 
  -2  12  11     1633.41     1582.65    138.73 o 
  -1  12  11      980.73      825.77    103.43 o 
   1  12  11      433.52      423.35    120.56 o 
   2  12  11     1170.12     1179.97    191.78 o 
   3  12  11      720.13      733.28    157.33 o 
  -3  13  11      606.25      379.69     90.85 o 
  -2  13  11      405.48      247.41     82.84 o 
  -1  13  11      917.60      576.64     87.06 o 
   2  13  11      645.97      661.03    145.36 o 
  -1  14  11       44.77     -106.10     78.37 o 
  -2 -13  12      523.84      551.06     80.09 o 
  -1 -13  12      828.19      927.04     97.74 o 
   0 -13  12       11.98       55.80     62.78 o 
  -3 -12  12      464.50      615.39     83.88 o 
  -2 -12  12      995.46     1155.68    102.22 o 
  -1 -12  12      299.11      324.14     66.14 o 
   0 -12  12     2074.25     1973.62    117.29 o 
   1 -12  12      271.88      316.91     64.16 o 
   2 -12  12      615.10      696.94    118.32 o 
  -4 -11  12       86.77      213.83    103.00 o 
  -3 -11  12       88.12       75.61     71.48 o 
  -2 -11  12     2936.87     2922.88    149.84 o 
  -1 -11  12      483.30      583.61     72.34 o 
   0 -11  12      166.85      215.89     60.54 o 
   1 -11  12     1480.94     1404.90     98.43 o 
   2 -11  12     3474.03     3303.43    159.57 o 
   3 -11  12      429.57      413.62     68.46 o 
  -5 -10  12       33.69      101.27    107.21 o 
  -4 -10  12      112.54      263.00     93.26 o 
  -3 -10  12     1274.09     1305.18    105.23 o 
  -2 -10  12       83.63      164.48     63.64 o 
  -1 -10  12       80.00      107.90     60.37 o 
   0 -10  12       86.09      101.88     55.46 o 
   1 -10  12     2735.09     2573.59    130.72 o 
   2 -10  12      804.25      796.66     73.03 o 
   3 -10  12      158.60      144.07     60.28 o 
   4 -10  12      269.86      228.47     57.27 o 
  -5  -9  12     1416.64     1583.34    109.97 o 
  -4  -9  12      556.44      568.80     67.17 o 
  -3  -9  12     1610.42     1743.26    114.28 o 
  -2  -9  12     1434.58     1557.16    104.98 o 
  -1  -9  12     3379.64     3541.11    162.93 o 
   0  -9  12       86.26       97.74     49.86 o 
   1  -9  12     3602.15     3807.21    170.68 o 
   2  -9  12     2117.30     1889.57     88.61 o 
   3  -9  12     3178.26     2745.31    114.28 o 
   4  -9  12      198.93      177.31     52.53 o 
  -6  -8  12     1852.04     2034.85    121.85 o 
  -5  -8  12      233.35      348.25     52.27 o 
  -4  -8  12     2527.86     2717.06    115.14 o 
  -3  -8  12     1189.44     1277.45     65.28 o 
  -2  -8  12     6254.39     6700.89    281.34 o 
  -1  -8  12      414.05      466.23     59.59 o 
   0  -8  12     5699.23     5299.78    224.59 o 
   1  -8  12      161.82      197.72     42.54 o 
   2  -8  12     8063.67     7386.38    250.94 o 
   3  -8  12      545.90      520.40     51.50 o 
   4  -8  12     1969.30     1745.24     90.51 o 
   5  -8  12       77.77       54.51     60.45 o 
  -6  -7  12      137.96      132.96     64.24 o 
  -5  -7  12     2119.26     2350.38    103.86 o 
  -4  -7  12      810.20     1130.19    164.22 o 
  -3  -7  12     3610.85     3768.97    124.35 o 
  -2  -7  12      352.70      405.61     37.98 o 
  -1  -7  12     6033.16     6087.66    255.34 o 
   0  -7  12      591.74      607.38     57.87 o 
   1  -7  12     4301.10     4494.68    160.26 o 
   2  -7  12     1188.80     1084.21     69.58 o 
   3  -7  12     5351.78     4620.49    166.81 o 
   4  -7  12      103.87       99.03     60.54 o 
   5  -7  12     1109.34     1061.90     97.40 o 
  -7  -6  12      406.59      563.98     76.04 o 
  -6  -6  12     2181.96     2359.25    128.31 o 
  -5  -6  12      585.95      768.24     78.80 o 
  -4  -6  12     4894.36     5371.00    193.50 o 
  -3  -6  12      164.79      210.30     35.31 o 
  -2  -6  12     5701.03     6032.98    183.17 o 
  -1  -6  12     1955.50     1967.33    107.39 o 
   0  -6  12    10429.21     9930.43    398.63 o 
   1  -6  12      281.00      367.63     53.74 o 
   2  -6  12     5199.16     4725.90    168.19 o 
   3  -6  12     1107.95      950.64     80.86 o 
   4  -6  12     5967.60     4862.65    216.84 o 
   5  -6  12      956.19      890.96     87.58 o 
  -7  -5  12      143.05      211.50     67.69 o 
  -6  -5  12      704.42      780.22     85.51 o 
  -5  -5  12      485.62      564.49     57.35 o 
  -4  -5  12     2657.93     2973.34    115.83 o 
  -3  -5  12      904.64     1004.29     55.46 o 
  -2  -5  12      602.59      670.85     50.21 o 
  -1  -5  12     3778.66     3997.70    124.61 o 
   0  -5  12     8661.07     8155.23    329.74 o 
   1  -5  12     2367.48     2575.74    102.56 o 
   2  -5  12      556.86      504.56     59.16 o 
   3  -5  12     5690.77     4870.57    213.14 o 
   4  -5  12     3514.28     2868.63    143.73 o 
   5  -5  12     1214.70     1021.60     93.61 o 
   6  -5  12      870.00      738.97     91.54 o 
  -7  -4  12      118.00      142.18     73.29 o 
  -6  -4  12     1871.37     2011.68    146.14 o 
  -5  -4  12      425.96      499.82     45.99 o 
  -4  -4  12      308.04      365.05     40.39 o 
  -3  -4  12      398.96      457.19     36.94 o 
  -2  -4  12     1191.76     1280.81     56.66 o 
  -1  -4  12     3927.28     4262.25    233.89 o 
   0  -4  12     2010.50     1987.14    102.05 o 
   1  -4  12       23.57       74.32     62.69 o 
   2  -4  12      331.31      333.62     53.13 o 
   3  -4  12     3199.36     2718.52    135.55 o 
   4  -4  12     2031.32     1673.67    107.04 o 
   5  -4  12       77.23       -2.67     68.55 o 
   6  -4  12      268.78      209.09     81.47 o 
  -7  -3  12     1253.61     1334.03     78.62 o 
  -6  -3  12     1060.73     1040.20     85.43 o 
  -5  -3  12     1301.09     1547.00     76.39 o 
  -4  -3  12     1901.82     2169.19     77.50 o 
  -3  -3  12     2856.62     3219.12     93.09 o 
  -2  -3  12     2368.55     2987.98    207.37 o 
  -1  -3  12     3581.34     3929.41    120.99 o 
   0  -3  12     6769.04     6822.40    396.31 o 
   1  -3  12     3864.35     4127.39    183.08 o 
   2  -3  12     1620.29     1491.02     92.40 o 
   3  -3  12     5308.69     4539.72    201.68 o 
   4  -3  12     2668.42     2320.92    124.52 o 
   5  -3  12     3488.54     2911.60    151.82 o 
   6  -3  12      310.07      261.02     78.54 o 
  -7  -2  12       17.61       54.17     42.11 o 
  -6  -2  12     1423.20     1485.16     77.33 o 
  -5  -2  12      428.37      476.83     44.61 o 
  -4  -2  12     4525.57     5045.05    176.62 o 
  -3  -2  12     1585.99     1791.31     60.37 o 
  -2  -2  12     2621.12     2758.91     79.83 o 
  -1  -2  12      771.01      958.39     71.82 o 
   0  -2  12     6852.89     6943.91    402.16 o 
   1  -2  12     2374.44     2392.49    118.75 o 
   2  -2  12     3131.57     2964.56    140.97 o 
   3  -2  12      823.08      909.91    167.32 o 
   4  -2  12     2575.21     2429.09    130.29 o 
   5  -2  12      266.53      255.25     69.58 o 
   6  -2  12     2894.25     2459.23    147.35 o 
  -7  -1  12      970.93      935.83     64.33 o 
  -6  -1  12      812.64      746.80    132.19 o 
  -5  -1  12     1214.91     1199.95     66.91 o 
  -4  -1  12      714.02      780.73     54.51 o 
  -3  -1  12     5629.22     6127.44    161.12 o 
  -2  -1  12     1386.74     1696.67     62.61 o 
  -1  -1  12     4028.22     4547.90    134.43 o 
   0  -1  12     3028.79     3108.72    199.88 o 
   1  -1  12     9963.75    10094.40    411.90 o 
   2  -1  12     1434.19     1360.98     87.06 o 
   3  -1  12     3582.20     3101.23    149.15 o 
   4  -1  12     3179.71     2597.19    134.34 o 
   5  -1  12     3836.82     3383.34    199.02 o 
   6  -1  12      344.97      366.17     79.74 o 
  -7   0  12      252.42      182.83     45.90 o 
  -6   0  12     2523.69     2490.66    102.91 o 
  -5   0  12      135.92      158.02     35.82 o 
  -4   0  12     5961.11     6121.93    183.43 o 
  -3   0  12     2464.92     2691.23    106.53 o 
  -2   0  12    19180.01    19998.74    498.87 o 
  -1   0  12      361.40      461.41     31.35 o 
   0   0  12    19450.68    18896.19   1053.20 o 
   1   0  12     2718.85     2888.86    137.01 o 
   2   0  12    22827.30    20342.00    816.38 o 
   3   0  12     3619.41     3499.77    163.54 o 
   4   0  12     8184.81     7052.94    299.60 o 
   5   0  12      500.48      477.17     72.08 o 
   6   0  12     6408.12     5697.90    256.89 o 
  -7   1  12      977.75      859.53     66.57 o 
  -6   1  12      810.18      635.45     49.69 o 
  -5   1  12     1100.48     1056.30     62.87 o 
  -4   1  12      791.47      817.16     55.46 o 
  -3   1  12     5640.47     5990.26    177.06 o 
  -2   1  12     1466.37     1842.98    130.21 o 
  -1   1  12     4021.13     4517.07    133.65 o 
   0   1  12     3073.33     3108.89    199.70 o 
   1   1  12     9787.56    10179.05    579.22 o 
   2   1  12     1333.42     1258.51     85.51 o 
   3   1  12     3599.75     3065.83    196.95 o 
   4   1  12     3386.40     2768.90    141.58 o 
   5   1  12     3754.64     3401.94    183.69 o 
   6   1  12      339.28      390.11    107.04 o 
  -7   2  12       14.98       50.03     74.32 o 
  -6   2  12     1538.62     1431.43     75.78 o 
  -5   2  12      515.62      460.46     41.94 o 
  -4   2  12     4220.23     4618.43    143.04 o 
  -3   2  12     1622.53     1720.61     65.71 o 
  -2   2  12     2677.85     2797.75     89.91 o 
  -1   2  12      869.34     1015.49     46.07 o 
   0   2  12     6819.51     7254.45    419.30 o 
   1   2  12     2339.98     2337.03    167.07 o 
   2   2  12     3278.34     3036.55    145.62 o 
   3   2  12      861.56      867.54     89.56 o 
   4   2  12     2576.11     2576.86    136.15 o 
   5   2  12      290.49      294.78     71.48 o 
   6   2  12     2819.72     2486.70    147.00 o 
  -7   3  12     1321.03     1255.58    132.02 o 
  -6   3  12     1000.37      881.14     61.57 o 
  -5   3  12     1262.35     1298.03     63.90 o 
  -4   3  12     1832.77     1948.73    127.54 o 
  -3   3  12     3091.14     3152.55    101.45 o 
  -2   3  12     2237.24     2493.50     94.30 o 
  -1   3  12     3340.38     3681.39    112.55 o 
   0   3  12     6888.36     7519.26    434.54 o 
   1   3  12     3953.93     4081.66    252.24 o 
   2   3  12     1742.25     1593.93     99.98 o 
   3   3  12     5258.32     4747.86    315.10 o 
   4   3  12     2768.27     2698.63    143.04 o 
   5   3  12     3411.44     3116.73    176.97 o 
   6   3  12      314.45      384.85     83.62 o 
  -7   4  12      117.43      148.03     48.74 o 
  -6   4  12     1858.56     1717.51     82.59 o 
  -5   4  12      480.91      474.59     61.75 o 
  -4   4  12      327.17      330.51     35.91 o 
  -3   4  12      371.82      431.10     34.02 o 
  -2   4  12     1393.49     1430.14     58.99 o 
  -1   4  12     4034.59     4363.87    130.55 o 
   0   4  12     1883.74     1905.93    148.90 o 
   1   4  12       30.69       68.72     66.05 o 
   2   4  12      430.42      465.63     85.51 o 
   3   4  12     3093.08     2848.39    258.18 o 
   4   4  12     2146.07     2041.05    121.25 o 
   5   4  12      105.83       84.14     74.32 o 
   6   4  12      219.27      264.46     86.55 o 
  -7   5  12      134.10      181.02     50.98 o 
  -6   5  12      712.41      671.79     56.84 o 
  -5   5  12      427.29      423.61     44.18 o 
  -4   5  12     2682.78     2699.84    108.08 o 
  -3   5  12      869.92      876.67     49.43 o 
  -2   5  12      509.48      548.91     35.39 o 
  -1   5  12     3736.12     3919.94    121.17 o 
   0   5  12     8609.28     8799.90    503.44 o 
   1   5  12     2301.68     2197.09    160.00 o 
   2   5  12      529.99      447.81     86.20 o 
   3   5  12     5526.08     5379.35    236.91 o 
   4   5  12     3503.51     3471.27    170.17 o 
   5   5  12     1125.69     1146.55    108.33 o 
   6   5  12      801.54      876.23     96.79 o 
  -7   6  12      394.76      486.56     57.70 o 
  -6   6  12     2025.49     1859.43     88.96 o 
  -5   6  12      552.30      566.47     52.62 o 
  -4   6  12     4849.33     4748.89    170.60 o 
  -3   6  12      150.34      128.92     37.98 o 
  -2   6  12     5332.70     5484.59    220.29 o 
  -1   6  12     1919.65     1964.57     97.66 o 
   0   6  12    10324.42    10247.86    582.23 o 
   1   6  12      244.72      216.15     72.34 o 
   2   6  12     5042.85     4470.31    276.86 o 
   3   6  12     1091.81     1116.76    127.80 o 
   4   6  12     5817.72     5558.04    247.07 o 
   5   6  12      978.13      914.90     90.77 o 
  -6   7  12      120.85      117.46     72.25 o 
  -5   7  12     2120.02     2080.49     97.40 o 
  -4   7  12      816.21      922.48     66.57 o 
  -3   7  12     3550.87     3520.01    206.94 o 
  -2   7  12      341.63      354.20     62.61 o 
  -1   7  12     6164.84     5922.14    236.65 o 
   0   7  12      571.71      565.96     80.78 o 
   1   7  12     4196.51     4090.96    254.73 o 
   2   7  12     1089.52     1023.67    117.98 o 
   3   7  12     5486.08     5015.68    311.31 o 
   4   7  12       90.76      160.78     89.91 o 
   5   7  12     1238.15     1131.57    113.33 o 
  -6   8  12     1763.97     1720.69     93.52 o 
  -5   8  12      219.82      258.78     51.58 o 
  -4   8  12     2428.15     2439.85    161.30 o 
  -3   8  12     1287.15     1216.74    106.53 o 
  -2   8  12     6093.82     6031.51    330.86 o 
  -1   8  12      368.25      433.08     64.93 o 
   1   8  12      177.83      237.34     72.17 o 
   2   8  12     7933.29     7030.81    412.41 o 
   3   8  12      546.78      657.93    104.72 o 
   4   8  12     1937.68     1938.91    177.06 o 
   5   8  12       95.23      177.49     76.47 o 
  -5   9  12     1387.87     1289.51    123.84 o 
  -4   9  12      629.03      745.68    100.07 o 
  -3   9  12     1469.90     1516.34    122.89 o 
  -2   9  12     1530.76     1528.40    125.56 o 
  -1   9  12     3325.73     3396.35    203.92 o 
   3   9  12     3113.68     2634.99    197.12 o 
   4   9  12      228.74      276.18    100.33 o 
  -5  10  12       26.03       41.59     80.86 o 
  -4  10  12      135.21      163.19     75.18 o 
  -3  10  12     1375.02     1180.83    115.40 o 
  -2  10  12      112.39      171.97     68.63 o 
  -1  10  12       59.85      104.37     69.41 o 
  -4  11  12      107.51      126.85     82.41 o 
  -3  11  12       54.52       17.14     76.73 o 
  -2  11  12     3002.15     2842.53    184.20 o 
  -1  11  12      384.69      452.89     84.31 o 
   1  11  12     1278.80     1239.90    178.17 o 
   2  11  12     3552.41     3512.43    315.79 o 
   3  11  12      414.96      339.56    140.28 o 
  -3  12  12      474.57      372.28     88.61 o 
  -2  12  12      958.74      850.57     98.09 o 
   2  12  12      651.72      704.26    156.82 o 
  -2  13  12      525.89      362.55     90.59 o 
  -2 -12  13     1521.98     1570.59    118.84 o 
  -1 -12  13      397.95      368.23     74.75 o 
   0 -12  13      786.44      759.72     78.54 o 
  -3 -11  13      358.50      441.69     80.69 o 
  -1 -11  13      302.34      366.43     71.74 o 
   0 -11  13       99.72      164.31     64.24 o 
   1 -11  13      259.59      288.66     65.45 o 
   2 -11  13      368.18      317.60     70.10 o 
  -4 -10  13     1527.59     1597.20    214.95 o 
  -3 -10  13      357.10      419.21     77.50 o 
  -2 -10  13       60.45      156.65     69.58 o 
  -1 -10  13      145.47      155.53     65.53 o 
   0 -10  13     1926.47     1911.70    114.36 o 
   1 -10  13      310.51      246.90     62.43 o 
   2 -10  13       90.69       91.28     58.04 o 
   3 -10  13      553.33      490.17     69.15 o 
  -5  -9  13      620.09      782.80    120.05 o 
  -4  -9  13      765.25      872.02     71.05 o 
  -3  -9  13     1001.00     1248.95    134.69 o 
  -2  -9  13     2194.20     2485.41    135.98 o 
  -1  -9  13       59.26       93.87     61.40 o 
   0  -9  13     2137.11     2121.22    118.67 o 
   1  -9  13      100.76       90.77     56.41 o 
   2  -9  13      480.06      442.98     64.50 o 
   3  -9  13      498.17      459.35     54.77 o 
  -5  -8  13     1356.93     1480.00    107.65 o 
  -4  -8  13      725.72      920.67     82.76 o 
  -3  -8  13     1134.74     1158.52     66.05 o 
  -1  -8  13     3542.89     3522.34    164.83 o 
   0  -8  13     1168.93     1071.89     86.46 o 
   1  -8  13      176.39      256.02     78.19 o 
   2  -8  13      363.91      350.58     50.98 o 
   3  -8  13     3512.47     2983.59    120.82 o 
   4  -8  13      237.64      268.51     56.06 o 
  -6  -7  13     1268.17     1252.13    104.89 o 
  -5  -7  13      436.53      527.55     68.12 o 
  -4  -7  13      877.51      964.59     63.90 o 
  -3  -7  13     3592.35     3814.87    143.99 o 
  -2  -7  13     1003.34     1011.09     57.87 o 
  -1  -7  13     1374.88     1616.84    101.79 o 
   0  -7  13     1184.34     1110.21     89.91 o 
   1  -7  13     1756.39     1804.05     86.72 o 
   2  -7  13      960.58      918.86     65.10 o 
   3  -7  13     1719.34     1502.99     81.72 o 
   4  -7  13      597.26      511.88     74.40 o 
  -6  -6  13     1232.93     1447.88    107.65 o 
  -5  -6  13     2818.34     3169.17    156.47 o 
  -4  -6  13     1385.65     2104.77    225.63 o 
  -3  -6  13     1124.41     1291.92     65.36 o 
  -2  -6  13     2426.30     2756.50     97.57 o 
  -1  -6  13     2603.26     2584.01    129.86 o 
   0  -6  13     4555.08     4422.68    192.04 o 
   1  -6  13     1857.88     1959.92     88.10 o 
   2  -6  13      639.25      685.14     55.55 o 
   3  -6  13      846.87      807.26     72.51 o 
   4  -6  13     1800.03     1446.41    104.55 o 
   5  -6  13      669.69      564.58     85.17 o 
  -6  -5  13      514.16      482.25     70.79 o 
  -5  -5  13      692.71      869.26     83.79 o 
  -4  -5  13     1950.40     2594.00    145.11 o 
  -3  -5  13     4171.35     4728.14    158.28 o 
  -2  -5  13      140.53      171.72     32.64 o 
  -1  -5  13      425.95      429.20     56.32 o 
   0  -5  13      728.64      725.70     72.25 o 
   1  -5  13     1189.86     1189.01     69.32 o 
   2  -5  13       81.12       31.26     52.88 o 
   3  -5  13      258.36      276.61     58.82 o 
   4  -5  13       45.09       25.58     60.97 o 
   5  -5  13      183.37       51.15     73.97 o 
  -6  -4  13     1743.76     2007.72    114.71 o 
  -5  -4  13     1079.73     1189.79     89.30 o 
  -4  -4  13      538.89      793.30     65.71 o 
  -3  -4  13      929.21     1176.44    101.45 o 
  -2  -4  13     3990.05     4434.74    138.39 o 
  -1  -4  13     1062.10     1061.30     80.09 o 
   0  -4  13      891.76      816.38     72.42 o 
   1  -4  13      111.43      186.01     50.98 o 
   2  -4  13     1967.17     1894.56    111.43 o 
   3  -4  13     1837.14     1554.06    100.33 o 
   4  -4  13      331.07      286.94     63.21 o 
   5  -4  13       45.59      -26.35     73.37 o 
  -7  -3  13      114.45      151.22     51.93 o 
  -6  -3  13     1373.39     1321.97    100.58 o 
  -5  -3  13      529.75      611.69     52.62 o 
  -4  -3  13     2176.25     2685.63    134.86 o 
  -3  -3  13     1523.22     1827.74    184.20 o 
  -2  -3  13     1655.71     1836.95     70.62 o 
  -1  -3  13      556.19      596.27     56.23 o 
   0  -3  13     1702.41     1733.87    142.18 o 
   1  -3  13      285.61      371.42     54.68 o 
   2  -3  13     2854.40     2537.77    129.35 o 
   3  -3  13     1174.73     1201.32     96.02 o 
   4  -3  13      608.82      511.70     68.63 o 
   5  -3  13      579.84      460.98     77.50 o 
  -7  -2  13      809.44      850.57     68.20 o 
  -6  -2  13     1105.33     1151.12    130.55 o 
  -5  -2  13      350.13      370.04     54.43 o 
  -4  -2  13     2763.01     3276.90    117.03 o 
  -3  -2  13     2858.10     3250.55     94.99 o 
  -2  -2  13     1285.90     1468.11     54.25 o 
   0  -2  13     6749.43     6926.35    404.40 o 
   1  -2  13     5201.42     4984.33    216.41 o 
   2  -2  13      383.23      367.46     57.10 o 
   3  -2  13       38.57       19.63     54.34 o 
   4  -2  13     1645.86     1348.33     99.46 o 
   5  -2  13     2810.26     2355.97    137.10 o 
  -7  -1  13      138.71      142.09     47.28 o 
  -6  -1  13     3351.89     3250.90    127.54 o 
  -5  -1  13     3136.82     3324.10    127.11 o 
  -4  -1  13      509.44      691.26     80.00 o 
  -3  -1  13     1016.70     1089.98     70.44 o 
  -2  -1  13     3075.76     3270.27     91.37 o 
  -1  -1  13     3216.40     3181.31    207.45 o 
   0  -1  13      166.23      286.08     72.77 o 
   2  -1  13     2027.91     1784.25    103.43 o 
   3  -1  13      897.18      783.32     75.87 o 
   4  -1  13       90.94       55.03     63.21 o 
   5  -1  13      517.89      430.75     77.33 o 
  -7   0  13     3639.64     3355.36    130.90 o 
  -6   0  13     1402.76     1487.23     79.14 o 
  -5   0  13     2685.13     2552.23    104.20 o 
  -4   0  13     1969.53     2324.20     95.33 o 
  -3   0  13     6959.72     7265.22    212.71 o 
  -1   0  13      916.36      931.52    107.39 o 
   0   0  13     1887.47     1915.32    146.66 o 
   1   0  13     1561.89     1536.58    135.20 o 
   2   0  13      276.35      249.74     56.32 o 
   3   0  13      246.00      223.64     57.27 o 
   4   0  13       24.11      -23.68     63.64 o 
   5   0  13       15.64      -29.02     67.95 o 
  -7   1  13      125.83      135.03     49.34 o 
  -6   1  13     3468.64     3292.32    128.49 o 
  -5   1  13     3016.86     3176.49    110.06 o 
  -4   1  13      575.29      652.50     51.33 o 
  -3   1  13     1011.10     1208.39    129.86 o 
  -2   1  13     2979.26     3244.78    102.22 o 
  -1   1  13     3331.21     3194.40    206.59 o 
   0   1  13      201.50      304.51     75.78 o 
   2   1  13     1924.83     1702.95    101.79 o 
   3   1  13      871.63      836.79     81.90 o 
   4   1  13      110.41       42.80     64.07 o 
   5   1  13      504.63      519.54     82.33 o 
  -7   2  13      807.27      688.33     66.57 o 
  -6   2  13     1064.57      930.40     68.20 o 
  -5   2  13      304.26      272.82     40.99 o 
  -4   2  13     2872.23     3287.07    169.05 o 
  -3   2  13     2656.98     2787.68    107.90 o 
  -2   2  13     1296.69     1440.04     58.39 o 
   0   2  13     6850.77     7125.62    415.00 o 
   1   2  13     4900.46     4811.15    293.57 o 
   2   2  13      401.49      414.56     59.51 o 
   3   2  13       24.59      -14.04     56.75 o 
   4   2  13     1539.26     1458.90    106.27 o 
   5   2  13     2809.38     2512.62    146.91 o 
  -7   3  13       92.15       36.86     70.44 o 
  -6   3  13     1346.82     1268.93     72.25 o 
  -5   3  13      517.38      530.48     43.23 o 
  -4   3  13     2217.92     2521.06    180.16 o 
  -3   3  13     1516.95     1775.81    113.24 o 
  -2   3  13     1592.43     1775.98     66.74 o 
  -1   3  13      565.16      631.49     82.50 o 
   0   3  13     1771.03     1863.39    149.24 o 
   1   3  13      254.15      220.97     75.52 o 
   2   3  13     2862.04     2464.39    178.61 o 
   3   3  13     1187.55     1193.40     94.13 o 
   4   3  13      523.66      573.79     74.75 o 
   5   3  13      606.41      531.17     85.60 o 
  -6   4  13     1806.03     1759.19     89.39 o 
  -5   4  13     1123.97      983.54     67.43 o 
  -4   4  13      563.16      602.04     71.30 o 
  -3   4  13      960.47     1076.20     79.05 o 
  -2   4  13     4318.80     4558.32    208.14 o 
  -1   4  13     1180.48     1205.46    118.75 o 
   0   4  13      960.21      989.39    117.64 o 
   1   4  13       78.04       62.95     73.89 o 
   2   4  13     2202.43     1961.65    158.45 o 
   3   4  13     1922.97     1654.99    107.65 o 
   4   4  13      337.27      275.66     70.96 o 
   5   4  13       53.23       24.46     76.82 o 
  -6   5  13      458.15      399.06     53.31 o 
  -5   5  13      657.50      664.39     54.86 o 
  -4   5  13     1969.78     2145.07     94.81 o 
  -3   5  13     4406.84     4524.82    154.32 o 
  -2   5  13       93.77       91.37     30.66 o 
  -1   5  13      413.12      510.33     82.50 o 
   0   5  13      756.35      868.14     97.66 o 
   1   5  13     1176.20      991.20    117.20 o 
   2   5  13       58.91        6.37     82.33 o 
   3   5  13      297.42      365.39     98.95 o 
   4   5  13       38.60       21.27     70.01 o 
   5   5  13      170.21      164.74     79.92 o 
  -6   6  13     1224.22     1207.35     80.52 o 
  -5   6  13     2880.90     2857.60    117.55 o 
  -4   6  13     1480.21     1698.73     97.31 o 
  -3   6  13     1228.65     1212.86     70.62 o 
  -2   6  13     2450.36     2608.12     90.42 o 
  -1   6  13     2577.69     2842.10    195.83 o 
   0   6  13     4476.64     4643.74    285.39 o 
   1   6  13     1998.08     1802.07    149.41 o 
   2   6  13      657.17      611.94     99.64 o 
   3   6  13      884.67      992.75    131.67 o 
   4   6  13     1805.38     1813.01    125.56 o 
   5   6  13      652.37      660.60     91.03 o 
  -6   7  13     1217.57     1050.10     79.40 o 
  -5   7  13      482.89      492.59     56.41 o 
  -4   7  13      839.46      851.78     63.47 o 
  -3   7  13     3653.85     3816.68    266.27 o 
  -2   7  13     1000.62     1019.02    103.25 o 
   0   7  13     1099.18      894.41    113.50 o 
   1   7  13     1887.60     1739.29    148.12 o 
   2   7  13     1055.89      875.03    108.42 o 
   3   7  13     1805.29     1583.25    155.10 o 
   4   7  13      624.80     1090.58    155.96 o 
  -5   8  13     1258.54     1280.81     85.94 o 
  -4   8  13      743.34      801.92     66.05 o 
  -3   8  13     1104.97     1113.49    107.99 o 
  -2   8  13      652.01      581.89     72.77 o 
   1   8  13      218.66      186.87     78.19 o 
   2   8  13      381.33      392.86     91.97 o 
   3   8  13     3540.61     3022.69    221.49 o 
   4   8  13      284.42      412.58    118.15 o 
  -5   9  13      633.56      633.56     60.37 o 
  -4   9  13      689.53      656.12     89.22 o 
  -3   9  13     1008.20      854.88    102.56 o 
  -2   9  13     2331.34     2343.14    162.67 o 
   3   9  13      494.70      561.65    108.51 o 
  -4  10  13     1599.05     1523.14    135.20 o 
  -3  10  13      346.31      365.13     87.58 o 
  -2  10  13       42.76       73.46     77.50 o 
  -3  11  13      345.37      332.75     92.32 o 
  -2  11  13      277.76      212.02     87.41 o 
   2  11  13      354.26      321.56    130.21 o 
  -2  12  13     1531.95     1462.26    138.91 o 
  -1 -11  14     1025.92     1072.58    103.43 o 
  -3 -10  14      554.87      679.37     87.06 o 
  -2 -10  14      298.80      367.03     78.02 o 
  -1 -10  14      314.21      374.43     72.51 o 
   0 -10  14     1354.49     1325.76    103.17 o 
   1 -10  14     1280.43     1246.45    100.93 o 
  -4  -9  14      431.75      581.98     80.43 o 
  -3  -9  14      148.33      230.02     77.16 o 
  -2  -9  14      565.16      724.24     81.72 o 
  -1  -9  14      849.66      973.46     88.01 o 
   0  -9  14     1252.13     1270.22     99.38 o 
   1  -9  14        6.75       23.94     60.71 o 
   2  -9  14      174.96      140.11     60.45 o 
  -4  -8  14      874.48     1040.46     69.84 o 
  -3  -8  14     1567.78     1813.96     82.50 o 
  -2  -8  14      387.53      528.07     74.49 o 
  -1  -8  14     1035.11     1127.35     94.81 o 
   0  -8  14      883.45      845.49     89.99 o 
   1  -8  14      862.69      857.98     84.05 o 
   2  -8  14      167.42      192.21     53.22 o 
   3  -8  14      670.07      587.57     60.88 o 
  -5  -7  14      739.11      932.47     93.78 o 
  -4  -7  14     1807.13     2250.83     93.61 o 
  -3  -7  14     1044.68     1259.37     67.95 o 
  -2  -7  14      732.07      907.67     86.81 o 
  -1  -7  14      485.02      586.19     69.15 o 
   0  -7  14     1630.18     1541.57     99.29 o 
   1  -7  14       14.68       44.18     56.32 o 
   2  -7  14      932.63      859.87     63.12 o 
   3  -7  14       58.46        4.39     52.27 o 
  -5  -6  14     1392.36     1704.24    112.38 o 
  -4  -6  14      250.08      469.77     49.17 o 
  -3  -6  14     2350.47     2458.54     93.87 o 
  -2  -6  14      505.78      623.83     70.44 o 
  -1  -6  14     1637.17     1855.81    109.20 o 
   0  -6  14      365.92      377.45     59.25 o 
   1  -6  14     4547.33     4111.46    183.08 o 
   2  -6  14      632.02      613.06     57.70 o 
   3  -6  14      726.71      577.50     73.11 o 
   4  -6  14        1.69      -97.40     64.93 o 
  -6  -5  14      228.42      221.15     68.29 o 
  -5  -5  14      299.56      439.71     66.57 o 
  -4  -5  14       85.54      133.48     53.31 o 
  -3  -5  14      748.72      908.27     58.73 o 
  -2  -5  14      439.56      474.24     65.10 o 
  -1  -5  14      130.39      173.44     55.20 o 
   0  -5  14      225.31      252.84     55.55 o 
   1  -5  14     1867.80     1647.49    100.76 o 
   2  -5  14     1293.86     1181.17     98.35 o 
   3  -5  14      316.69      268.60     66.31 o 
   4  -5  14      760.00      665.59     80.09 o 
  -6  -4  14      427.80      502.49     73.80 o 
  -5  -4  14      168.74      275.40     61.06 o 
  -4  -4  14      865.84     1084.46     74.84 o 
  -3  -4  14     1723.09     1963.37     79.66 o 
  -2  -4  14     2112.03     2434.94    126.76 o 
  -1  -4  14     1601.44     1491.71     94.13 o 
   0  -4  14     1203.27     1028.75    157.25 o 
   1  -4  14      992.32     1171.53    126.76 o 
   2  -4  14     3154.76     2941.74    149.93 o 
   3  -4  14     2517.25     2133.88    124.52 o 
   4  -4  14       15.80       27.99     65.62 o 
  -6  -3  14      606.63      694.87     60.63 o 
  -5  -3  14      948.12     1120.29     68.03 o 
  -4  -3  14      668.38      856.43     75.27 o 
  -3  -3  14     2767.94     3183.38    108.25 o 
  -2  -3  14     1119.06     1427.12    110.83 o 
  -1  -3  14     1557.46     1457.95     91.20 o 
   0  -3  14      418.24      541.93     90.34 o 
   1  -3  14     1333.34     1434.70    135.29 o 
   2  -3  14      229.42      247.24     60.28 o 
   3  -3  14      426.20      399.32     65.53 o 
   4  -3  14       10.64      -63.21     66.74 o 
   5  -3  14      419.17      303.82     79.40 o 
  -6  -2  14     1585.43     1694.26    151.48 o 
  -5  -2  14     1791.44     1932.20     84.82 o 
  -4  -2  14     1069.28     1487.40     71.65 o 
  -3  -2  14       41.34       54.51     35.39 o 
  -2  -2  14     1363.49     1410.24     93.87 o 
  -1  -2  14     1883.10     1756.43    106.01 o 
   0  -2  14      849.17      960.54    116.86 o 
   1  -2  14      168.36      270.41     80.95 o 
   2  -2  14      776.07      784.43     75.27 o 
   3  -2  14      816.61      799.07     74.40 o 
   4  -2  14      243.60      213.40     70.18 o 
   5  -2  14      381.16      239.49     80.00 o 
  -6  -1  14      448.40      498.36     54.08 o 
  -5  -1  14      250.94      234.24     44.01 o 
  -4  -1  14      206.74      238.54     40.56 o 
  -3  -1  14     1258.89     1454.42     65.10 o 
  -2  -1  14      443.24      638.55     68.29 o 
  -1  -1  14       43.30      168.19     78.02 o 
   0  -1  14     2299.29     2233.60    166.38 o 
   1  -1  14      416.85      531.34     90.94 o 
   2  -1  14      437.96      445.82     65.19 o 
   3  -1  14      879.31      799.68     80.95 o 
   4  -1  14     1543.96     1200.38    100.67 o 
   5  -1  14      179.48      147.35     76.47 o 
  -6   0  14     1891.31     1853.92    206.59 o 
  -5   0  14      853.27      944.78     61.92 o 
  -4   0  14      242.46      307.09     40.04 o 
  -3   0  14      762.36      848.68     53.82 o 
  -2   0  14      671.63      718.30     65.62 o 
  -1   0  14     6835.99     6565.43    386.75 o 
   0   0  14      110.49      164.05     78.37 o 
   2   0  14      675.01      763.16    113.07 o 
   3   0  14     7139.51     6426.01    277.04 o 
   4   0  14      714.46      590.85     75.61 o 
   5   0  14      392.63      313.89     81.21 o 
  -6   1  14      444.91      526.09     90.42 o 
  -5   1  14      211.86      269.54     48.74 o 
  -4   1  14      170.28      267.56     40.13 o 
  -3   1  14     1383.39     1587.21     94.30 o 
  -2   1  14      461.24      601.61     86.55 o 
  -1   1  14       37.96       85.94     73.80 o 
   0   1  14     2270.50     2307.06    171.80 o 
   1   1  14      509.33      506.80     91.54 o 
   2   1  14      488.90      389.76     88.01 o 
   3   1  14      846.43      924.20     89.30 o 
   4   1  14     1587.55     1269.61    107.56 o 
   5   1  14      170.62      152.08     76.30 o 
  -6   2  14     1565.85     1574.55    178.43 o 
  -5   2  14     1765.52     1759.70     78.11 o 
  -4   2  14     1041.48     1313.88    127.11 o 
  -3   2  14       42.26       38.06     34.53 o 
  -2   2  14     1494.38     1460.45    130.72 o 
  -1   2  14     1738.22     1606.93    134.43 o 
   0   2  14      824.03      822.33    112.55 o 
   1   2  14       91.48      128.06     78.54 o 
   2   2  14      955.18      872.19    117.46 o 
   3   2  14      741.94      721.31     75.01 o 
   4   2  14      265.37      253.53     75.35 o 
   5   2  14      339.28      231.74     94.13 o 
  -6   3  14      593.46      562.08     53.56 o 
  -5   3  14      961.83     1027.97     62.35 o 
  -4   3  14      623.44      700.56     52.10 o 
  -3   3  14     2816.58     2905.74     99.12 o 
  -2   3  14     1117.96     1364.17    127.02 o 
  -1   3  14     1363.44     1416.53    130.98 o 
   0   3  14      406.92      516.53     88.79 o 
   1   3  14     1386.26     1300.79    130.47 o 
   2   3  14      285.70      261.02     89.13 o 
   3   3  14      392.37      348.94     72.08 o 
   4   3  14        3.51       32.90    106.35 o 
   5   3  14      426.60      423.00     85.60 o 
  -6   4  14      523.54      521.52     53.82 o 
  -5   4  14      207.68      191.70     48.05 o 
  -4   4  14      737.34      803.12     52.44 o 
  -3   4  14     1734.73     1899.04     75.27 o 
  -2   4  14     2296.57     2425.90    172.75 o 
  -1   4  14     1633.88     1686.76    144.85 o 
   0   4  14     1147.09     1140.44    125.90 o 
   1   4  14      946.16     1007.82    122.72 o 
   2   4  14     3094.87     2706.38    197.47 o 
   3   4  14     2567.35     2055.69    174.64 o 
   4   4  14       21.76       55.63     72.17 o 
  -6   5  14      251.22      262.74     55.37 o 
  -5   5  14      262.44      283.75     76.99 o 
  -4   5  14       90.14       92.58     43.66 o 
  -3   5  14      665.18      740.08     53.82 o 
  -2   5  14      426.43      498.96     87.06 o 
  -1   5  14       98.60      214.00     81.64 o 
   0   5  14      251.92      241.90     82.16 o 
   1   5  14     2004.72     1826.27    155.18 o 
   2   5  14     1187.02     1021.26    132.71 o 
   3   5  14      311.47      312.52    104.11 o 
   4   5  14      732.25      711.58     85.43 o 
  -5   6  14     1342.31     1313.96     81.72 o 
  -4   6  14      251.27      303.30     56.49 o 
  -3   6  14     2218.64     2196.49     98.78 o 
  -1   6  14     1673.37     1947.44    158.63 o 
   0   6  14      455.06      511.19     90.94 o 
   1   6  14     4613.58     4070.38    262.14 o 
   2   6  14      440.24      316.13     96.71 o 
   3   6  14      727.20      780.04    120.13 o 
   4   6  14       18.33      -31.52    113.24 o 
  -5   7  14      843.37      915.33     71.05 o 
  -4   7  14     1830.80     1998.94     97.05 o 
  -3   7  14      945.14     1073.79    125.47 o 
   0   7  14     1637.74     1482.06    139.59 o 
   1   7  14        9.20      -40.73     86.55 o 
   2   7  14      935.58      798.73    113.24 o 
   3   7  14       60.52       35.74    102.39 o 
  -4   8  14      918.00      942.72     70.44 o 
  -3   8  14     1573.22     1647.24    130.98 o 
   2   8  14      175.93      118.75     92.66 o 
   3   8  14      665.16      631.84    118.07 o 
  -4   9  14      425.11      506.45     60.54 o 
  -3   9  14      143.59      128.31     75.18 o 
  -3  10  14      615.13      582.66     97.05 o 
  -2  -9  15      843.68      983.36     91.11 o 
  -1  -9  15      197.16      226.06     70.96 o 
   0  -9  15      240.01      223.90     69.15 o 
  -3  -8  15      230.66      294.09     78.37 o 
  -2  -8  15      107.55      192.56     71.65 o 
  -1  -8  15      560.04      585.68     74.58 o 
   0  -8  15      426.15      499.99     73.63 o 
   1  -8  15      157.02      197.21     64.33 o 
   2  -8  15      127.81      147.00     66.65 o 
  -4  -7  15       96.55       95.68     54.00 o 
  -3  -7  15       47.77       13.35     75.52 o 
  -2  -7  15      220.28      274.28     73.37 o 
  -1  -7  15      758.52      777.98     94.90 o 
   0  -7  15       50.34       44.18     60.20 o 
   1  -7  15      120.79      166.29     57.96 o 
   2  -7  15      890.53      891.22     72.60 o 
  -4  -6  15      312.78      399.75     58.73 o 
  -3  -6  15      963.06     1125.80     98.69 o 
  -2  -6  15      597.16      691.43     90.94 o 
  -1  -6  15     1030.97     1287.18     96.19 o 
   0  -6  15      950.83      855.14     77.85 o 
   1  -6  15     1878.86     1906.88    112.73 o 
   2  -6  15      161.93      155.78     54.43 o 
   3  -6  15      703.28      655.43     63.81 o 
  -5  -5  15     1817.17     2386.37    120.74 o 
  -4  -5  15      458.82      667.66     77.07 o 
  -3  -5  15     1037.54     1290.20    104.11 o 
  -2  -5  15      713.54      858.93     84.39 o 
  -1  -5  15     2444.67     2478.35    128.83 o 
   0  -5  15     1128.01     1048.21     87.49 o 
   1  -5  15     1217.91     1488.35    100.24 o 
   2  -5  15      451.77      429.72     68.98 o 
   3  -5  15      676.46      618.49     82.07 o 
  -5  -4  15       86.67      197.64     63.47 o 
  -4  -4  15     1608.04     1894.39     99.64 o 
  -3  -4  15     1825.29     1913.77    191.70 o 
  -2  -4  15      129.87      240.87    101.96 o 
  -1  -4  15      742.76      872.53     78.62 o 
   0  -4  15     1982.75     1872.95    108.16 o 
   1  -4  15      236.17      251.03     91.63 o 
   2  -4  15      165.10      190.75     63.47 o 
   3  -4  15      933.03      881.49     81.64 o 
  -5  -3  15      175.96      234.93    146.05 o 
  -4  -3  15       67.34       88.01     50.21 o 
  -3  -3  15      117.40      232.34    115.48 o 
  -2  -3  15      159.52      209.35     61.40 o 
  -1  -3  15     1033.50      987.76     84.57 o 
   0  -3  15      655.61      764.03     69.07 o 
   1  -3  15       69.49      130.12     86.03 o 
   2  -3  15      417.56      436.87     69.32 o 
   3  -3  15      906.92      883.04     81.21 o 
   4  -3  15      508.66      445.91     76.82 o 
  -5  -2  15      122.01      184.46     47.02 o 
  -4  -2  15      216.66      249.13     44.78 o 
  -3  -2  15     1077.01     1325.07    162.42 o 
  -2  -2  15      554.91      592.65     66.22 o 
   0  -2  15      968.81     1015.14    127.80 o 
   1  -2  15     2846.60     2697.00    196.78 o 
   2  -2  15      764.56      680.06     77.25 o 
   3  -2  15      155.73      182.57     65.71 o 
   4  -2  15      256.08      220.72     75.52 o 
  -5  -1  15      473.25      612.98     53.13 o 
  -4  -1  15      278.44      409.83     44.69 o 
  -3  -1  15     1613.42     1787.69    169.82 o 
  -2  -1  15      562.16      646.82     63.21 o 
  -1  -1  15     1608.95     1519.44     95.07 o 
   0  -1  15       76.99      129.43     85.00 o 
   1  -1  15      614.38      765.40    105.92 o 
   2  -1  15      587.30      540.29     68.63 o 
   3  -1  15     1743.36     1728.19    113.16 o 
   4  -1  15        6.90       39.36     72.17 o 
  -5   0  15       60.73       36.26     44.44 o 
  -4   0  15     1001.34     1238.10     67.60 o 
  -3   0  15     3557.06     4525.42    292.71 o 
  -2   0  15      351.17      426.53     90.51 o 
  -1   0  15       13.17       62.87     78.71 o 
   0   0  15     1496.12     1501.79    142.95 o 
   1   0  15      710.63      809.58    108.08 o 
   2   0  15       15.73        2.67     85.00 o 
   3   0  15       80.67      111.43     67.60 o 
   4   0  15      246.29      222.44     73.89 o 
  -5   1  15      543.68      646.82     53.05 o 
  -4   1  15      318.08      435.66     44.87 o 
  -3   1  15     1681.00     1651.80    155.44 o 
  -2   1  15      525.70      701.59     98.86 o 
  -1   1  15     1774.32     1635.01    143.64 o 
   0   1  15       89.88      142.18     86.98 o 
   1   1  15      561.90      703.40    102.39 o 
   2   1  15      517.78      506.11     99.21 o 
   3   1  15     1758.31     1563.19    109.88 o 
   4   1  15        3.74      -24.37     71.65 o 
  -5   2  15       88.02      117.98     45.81 o 
  -4   2  15      277.07      319.84     52.79 o 
  -3   2  15      950.95     1011.87    124.95 o 
  -2   2  15      524.89      544.94     92.23 o 
  -1   2  15      139.50      236.99     82.59 o 
   0   2  15      985.39     1035.46    128.49 o 
   1   2  15     2729.13     2566.96    188.08 o 
   2   2  15      752.86      625.12    103.94 o 
   3   2  15      138.97      219.17     69.58 o 
   4   2  15      289.48      293.40     93.35 o 
  -5   3  15      205.06      192.90     50.12 o 
  -4   3  15       79.86      123.40     41.77 o 
  -3   3  15      130.79      149.33     81.38 o 
  -2   3  15      162.53      304.94     83.45 o 
  -1   3  15     1037.73      966.31    124.09 o 
   0   3  15      631.97      830.85    108.33 o 
   1   3  15       61.13       82.93     84.05 o 
   2   3  15      420.33      340.33     99.38 o 
   3   3  15      881.76      792.10    121.17 o 
   4   3  15      525.09      498.61    120.56 o 
  -5   4  15      106.46      125.21    109.54 o 
  -4   4  15     1512.48     1522.97     81.38 o 
  -3   4  15     1840.51     1888.36    154.75 o 
  -2   4  15      102.19      171.54     78.71 o 
  -1   4  15      883.04     1035.12    129.17 o 
   0   4  15     1927.44     2024.34    164.22 o 
   1   4  15      293.70      284.01     93.09 o 
   2   4  15      121.78       88.53     96.02 o 
   3   4  15      953.71      780.13    123.23 o 
  -5   5  15     1780.50     1930.21     97.66 o 
  -4   5  15      478.05      638.98     58.90 o 
  -2   5  15      747.34      872.88    121.42 o 
  -1   5  15     2252.31     2385.25    183.94 o 
   0   5  15     1169.51     1074.65    128.74 o 
   1   5  15     1157.76     1048.21    131.33 o 
   2   5  15      505.31      406.21    106.18 o 
   3   5  15      593.49      510.33    117.89 o 
  -4   6  15      278.33      289.18     51.67 o 
  -1   6  15      991.29     1158.01    131.67 o 
   0   6  15      952.16      886.40    126.16 o 
   1   6  15     1882.00     1723.45    159.06 o 
   2   6  15      177.65      134.60    103.25 o 
   3   6  15      695.44      523.33    120.99 o 
  -4   7  15      144.20      211.93     57.96 o 
   1   7  15      126.65      150.36     94.73 o 
   2   7  15      902.53      763.85    121.51 o 
  -2  -7  16      965.45     1110.04    106.18 o 
  -1  -7  16     2501.87     2644.38    165.17 o 
   0  -7  16      719.40      774.79     79.14 o 
  -3  -6  16      251.16      385.54     79.31 o 
  -2  -6  16     1160.64     1247.83    104.98 o 
  -1  -6  16      127.42      154.67     66.31 o 
   0  -6  16     1447.98     1371.49    102.39 o 
   1  -6  16      498.43      481.65     71.91 o 
  -3  -5  16      189.02      373.83    130.55 o 
  -2  -5  16      111.80      162.93     67.26 o 
  -1  -5  16     1074.53     1055.10     93.61 o 
   0  -5  16      494.44      504.81     70.18 o 
   1  -5  16        2.20        3.79     63.30 o 
   2  -5  16      431.99      388.04     59.25 o 
  -4  -4  16      716.72     1015.92    163.28 o 
  -3  -4  16      440.42      676.62    134.86 o 
  -2  -4  16      150.96      140.54     63.90 o 
  -1  -4  16      644.00      751.37     73.11 o 
   0  -4  16     2594.53     2547.50    256.71 o 
   1  -4  16      117.10       85.60     64.59 o 
   2  -4  16      321.78      313.72     99.72 o 
  -4  -3  16      642.08      912.58    157.94 o 
  -3  -3  16      395.55      598.34    129.95 o 
  -2  -3  16      662.09      768.33     75.87 o 
  -1  -3  16      485.30      536.42     68.20 o 
   0  -3  16      784.69      825.86     74.23 o 
   1  -3  16       32.56       71.48     95.50 o 
   2  -3  16      175.49      173.18     94.04 o 
  -4  -2  16      270.53      399.41    136.67 o 
  -3  -2  16      422.70      630.63    127.54 o 
  -2  -2  16     1870.14     1947.78    116.34 o 
  -1  -2  16      536.09      601.35     70.79 o 
   0  -2  16      924.93     1027.71    136.15 o 
   1  -2  16      390.86      464.00    105.84 o 
   2  -2  16     2139.21     1753.16    160.00 o 
   3  -2  16      546.44      557.43     79.92 o 
  -4  -1  16      764.42     1124.34    156.30 o 
  -3  -1  16     2408.98     2738.50    215.72 o 
  -2  -1  16      168.90      226.31     97.23 o 
  -1  -1  16     1388.56     1985.16    125.73 o 
   0  -1  16     2568.02     2598.91    196.17 o 
   1  -1  16     4912.47     4781.88    304.94 o 
   2  -1  16      407.86      407.42    102.13 o 
   3  -1  16      766.38      659.91     81.98 o 
  -4   0  16      632.85      867.71    138.56 o 
  -3   0  16       44.44      141.58     98.95 o 
  -2   0  16     1926.57     1892.50    167.07 o 
  -1   0  16      857.14      868.14    125.56 o 
   0   0  16      593.18      627.27    106.44 o 
   1   0  16      165.39      246.72     96.54 o 
   2   0  16     2383.60     2220.08    181.79 o 
   3   0  16     2276.92     1917.90    125.99 o 
  -4   1  16      705.33      921.79    132.53 o 
  -3   1  16     2407.58     2439.59    189.97 o 
  -2   1  16      180.62      305.97     92.23 o 
  -1   1  16     1423.33     1986.79    167.84 o 
   0   1  16     2576.70     2768.39    204.70 o 
   1   1  16     4923.98     4797.38    302.61 o 
   2   1  16      451.92      411.21    103.51 o 
   3   1  16      754.80      693.24    117.38 o 
  -4   2  16      261.42      413.70    112.38 o 
  -3   2  16      506.93      726.74    109.28 o 
  -2   2  16     1864.68     1837.98    157.68 o 
  -1   2  16      419.78      529.53    101.53 o 
   0   2  16      940.30     1009.63    136.58 o 
   1   2  16      445.58      487.59    101.96 o 
   2   2  16     2200.95     1943.22    172.58 o 
   3   2  16      531.31      480.70    116.26 o 
  -4   3  16      604.57      712.18    112.90 o 
  -3   3  16      390.52      577.24    100.07 o 
  -2   3  16      663.52      721.74    101.62 o 
  -1   3  16      447.53      526.43    103.68 o 
   0   3  16      743.42      864.87    114.79 o 
   1   3  16       29.69        9.47     91.20 o 
   2   3  16      241.77      169.91     98.86 o 
  -3   4  16      469.93      663.18    103.51 o 
  -2   4  16      159.45      207.45     93.69 o 
  -1   4  16      577.40      726.39    107.73 o 
   0   4  16     2551.00     2541.12    191.78 o 
   1   4  16      166.03       84.14     92.58 o 
   2   4  16      292.01      188.68    105.75 o 
  -1   5  16     1108.05     1160.76    140.63 o 
   0   5  16      572.11      559.41    102.82 o 
   1   5  16        5.63       93.78     98.43 o 
   2   5  16      443.51      316.31    112.81 o 
   0   6  16     1497.00     1576.96    153.55 o 
   1   6  16      495.02      422.92    108.77 o 
  -2  -4  17      879.14      986.64     88.87 o 
  -1  -4  17      513.24      616.68    114.62 o 
   0  -4  17      134.71      102.05     67.00 o 
  -2  -3  17      359.29      441.43    119.01 o 
  -1  -3  17     1191.77     1259.54    100.50 o 
   0  -3  17       38.92       49.43     65.71 o 
   1  -3  17      593.47      829.65    125.04 o 
  -3  -2  17      737.03      927.99    140.11 o 
  -2  -2  17      691.17     1080.07    152.34 o 
  -1  -2  17      113.45      102.22     67.86 o 
   0  -2  17     1753.29     1712.34    127.62 o 
   1  -2  17      411.19      395.53    112.81 o 
  -3  -1  17      748.15     1006.53    138.30 o 
  -2  -1  17     2036.44     2076.87    184.81 o 
  -1  -1  17     2408.67     2368.63    131.50 o 
   0  -1  17      783.09      949.09    128.66 o 
   1  -1  17      527.97      662.49    114.45 o 
  -3   0  17     1677.53     1878.63    179.12 o 
  -2   0  17     1311.04     1834.71    172.15 o 
  -1   0  17      457.47      804.24    118.84 o 
   0   0  17     2896.82     3228.85    232.51 o 
   1   0  17      103.09      103.60     97.14 o 
  -3   1  17      792.68     1074.13    130.90 o 
  -2   1  17     2099.59     1944.85    172.75 o 
  -1   1  17     2447.46     2448.03    195.14 o 
   0   1  17      805.79      966.05    125.04 o 
   1   1  17      431.56      512.74    107.82 o 
  -3   2  17      731.48      842.39    119.87 o 
  -2   2  17      720.06     1051.83    138.73 o 
  -1   2  17      108.36      171.80    101.88 o 
   0   2  17     1860.08     2079.88    182.83 o 
   1   2  17      360.07      258.61    102.82 o 
  -2   3  17      393.67      475.71    108.94 o 
  -1   3  17     1330.68     1394.14    154.32 o 
   0   3  17       39.24       23.94     95.50 o 
   1   3  17      575.96      648.63    115.83 o 
  -2   4  17      885.00     1051.05    128.74 o 
  -1   4  17      513.21      519.80    108.08 o 
   0   4  17      131.44       90.51     95.42 o 
                                                 
